# Supplementary material for: Global mRNA and microRNA expression dynamics in response to anthracnose infection in sorghum
Source: BMC Genomics. 2020 Nov 3;21:760. doi: 10.1186/s12864-020-07138-0 (PMC7641857; doi:10.1186/s12864-020-07138-0)
Supplement: Supplementary file 1 — Table S1. Receptor like Kinase (RLK) family genes differentially expressed in TAM428 and SC283 genotypes of sorghum. (XLSX 10.9 kb) [file 12864_2020_7138_MOESM1_ESM.xlsx]

## Sheet: TableS1
Table S1. Receptor like Kinase (RLK) family genes differentially expressed in susceptible and resistant genotypes of sorghum.
Gene ID (S. bicolor Locus name)	Log fold change (LogFC)				Protein families	EuKaryotic Orthologous Groups (KOG)	Symbol	Description
	SC283_24hpi	TAM428_24hpi	SC283_48hpi	TAM428_48hpi
Sobic.001G037400	-5.4	-5.8			PF00069,PF00560,PF08263	KOG1187		Leucine-rich repeat protein kinase family protein
Sobic.001G274400	-6			-5.7	PF00069,PF00560,PF08263	KOG1187	BRL2,VH1	BRI1-like 2
Sobic.001G428900	5.5	5.2			PF00954,PF00069,PF08276,PF01453	KOG1187		S-locus lectin protein kinase family protein
Sobic.003G263500	5.2	5.6			PF00069	KOG1187		Protein kinase superfamily protein
Sobic.005G037100	5.6	5.7			PF00069,PF01453	KOG1187	SD2-5	S-domain-2 5
Sobic.010G126800	5.3	6			PF00069,PF00139	KOG1187		Concanavalin A-like lectin protein kinase family protein
Sobic.003G319400	5.7	6.8			PF00954,PF07714,PF08276,PF01453	KOG1187	ARK3,RK3	receptor kinase 3
Sobic.003G083500	-6.9		-5.3		PF00069,PF00560,PF08263	KOG1187		leucine-rich repeat transmembrane protein kinase family protein
Sobic.003G188100	5.8				PF00069,PF01657	KOG1187	CRK2	cysteine-rich RLK (RECEPTOR-like protein kinase) 2
Sobic.003G385000					PF00023,PF00069	KOG0192		Integrin-linked protein kinase family
Sobic.004G032900	6.1				PF00069	KOG0601	ATWEE1,WEE1	WEE1 kinase homolog
Sobic.004G044700	7.6				PF00069,PF00560,PF08263	KOG1187		Leucine-rich receptor-like protein kinase family protein
Sobic.004G304700	7.7				PF00069,PF00139	KOG1187	RLK	receptor lectin kinase
Sobic.005G187700	5.5				PF00069,PF00560,PF08263	KOG1187		Leucine-rich repeat protein kinase family protein
Sobic.006G148300	-5.7				PF00069	KOG0032	ATPPCK1,PPCK1	phosphoenolpyruvate carboxylase kinase 1
Sobic.002G326400	6.1				PF07714,PF01657	KOG1187	CRK23	cysteine-rich RLK (RECEPTOR-like protein kinase) 23
Sobic.004G034200	-5.2				PF07714,PF00560,PF08263	KOG1187	SRF3	STRUBBELIG-receptor family 3
Sobic.004G091500	5				PF07714,PF00560,PF08263	KOG1187		Leucine-rich repeat protein kinase family protein
Sobic.002G117100				8.1	PF00069	KOG0583		Protein kinase superfamily protein
Sobic.003G080900		5.1			PF00069	KOG1187		Protein kinase superfamily protein
Sobic.003G268800				5.2	PF00069	KOG0198	MAPKKK17	mitogen-activated protein kinase kinase kinase 17
Sobic.003G338200				5.2	PF00069,PF00560,PF08263	KOG1187		Leucine-rich repeat protein kinase family protein
Sobic.004G128700				5.3	PF00069	KOG0610	AGC1.5	AGC kinase 1.5
Sobic.007G002700				5.2	PF00069	KOG1187	WAK3	wall associated kinase 3
Sobic.007G029000		5.6		-5.6	PF00069,PF01657	KOG1187	CRK25	cysteine-rich RLK (RECEPTOR-like protein kinase) 25
Sobic.008G099600				9.2	PF00069	KOG1187	CRK10,RLK4	cysteine-rich RLK (RECEPTOR-like protein kinase) 10
Sobic.010G260600				5.1	PF00069,PF00036	KOG0032	ATCPK2,CPK2	calmodulin-domain protein kinase cdpk isoform 2
Sobic.001G354000		5.9			PF07714	KOG1187	FER	Malectin/receptor-like protein kinase family protein
Sobic.002G326500				5.8	PF07714,PF01657	KOG1187	CRK23	cysteine-rich RLK (RECEPTOR-like protein kinase) 23
Sobic.005G154800		-6.6			PF07714	KOG1187		protein serine/threonine kinases;protein kinases
Sobic.006G245600		-5.2			PF07714	KOG1187		Protein kinase superfamily protein
Sobic.007G019600				5	PF07714,PF00560,PF08263	KOG1187		Leucine-rich repeat protein kinase family protein
Sobic.007G206700				5.8	PF07714,PF00139	KOG1187		Concanavalin A-like lectin protein kinase family protein
Sobic.009G018600				-5.8	PF11721,PF07714	KOG1187	FER	Malectin/receptor-like protein kinase family protein
