# Supplementary material for: Global mRNA and microRNA expression dynamics in response to anthracnose infection in sorghum
Source: BMC Genomics. 2020 Nov 3;21:760. doi: 10.1186/s12864-020-07138-0 (PMC7641857; doi:10.1186/s12864-020-07138-0)
Supplement: Supplementary file 2 — Table S2. Genes encoding NBS-LRR proteins differentially expressed in susceptible and resistant genotypes of sorghum. (XLSX 16.1 kb) [file 12864_2020_7138_MOESM2_ESM.xlsx]

## Sheet: TableS2
Table S2. Genes encoding NBS-LRR proteins differentially expressed in susceptible and resistant genotypes in sorghum.
Gene ID	Log fold change (LogFC)				Homologus locus name in A. thaliana [Best-Hit]	Gene symbol (A. thaliana)	Description
	SC283_24hpi	SC283_48hpi	TM428_24hpi	TM428_48hpi
Sobic.005G154400			8.8481	-8.8481	AT1G58410.1		Disease resistance protein (CC-NBS-LRR class) family
Sobic.008G027400				-8.47533	AT3G14460.1		LRR and NB-ARC domains-containing disease resistance protein
Sobic.005G154300			7.12317	-3.87746	AT1G58410.1		Disease resistance protein (CC-NBS-LRR class) family
Sobic.005G093800			-1.35029	-1.8235	AT3G07040.1	RPM1,RPS3	NB-ARC domain-containing disease resistance protein
Sobic.010G137500				-1.80503	AT3G14460.1		LRR and NB-ARC domains-containing disease resistance protein
Sobic.008G119700	1.78198		2.18527	-1.6583	AT3G14470.1		NB-ARC domain-containing disease resistance protein
Sobic.008G117000				-1.57763	AT3G07040.1	RPM1,RPS3	NB-ARC domain-containing disease resistance protein
Sobic.010G120700				-1.45387	AT3G07040.1	RPM1,RPS3	NB-ARC domain-containing disease resistance protein
Sobic.008G119800				-1.45182	AT3G14470.1		NB-ARC domain-containing disease resistance protein
Sobic.001G434100	1.74073		3.79976	-1.41364	AT4G26090.1	RPS2	NB-ARC domain-containing disease resistance protein
Sobic.005G193300				-1.39797	AT3G46530.1	RPP13	NB-ARC domain-containing disease resistance protein
Sobic.008G101100				-1.3948	AT3G14460.1		LRR and NB-ARC domains-containing disease resistance protein
Sobic.003G161100				-1.24334	AT3G14470.1		NB-ARC domain-containing disease resistance protein
Sobic.007G186400	1.77113			-1.23469	AT3G50950.1	ZAR1	HOPZ-ACTIVATED RESISTANCE 1
Sobic.006G001900	-2.21777			-1.20967	AT3G14470.1		NB-ARC domain-containing disease resistance protein
Sobic.005G183400				-1.20841	AT3G14470.1		NB-ARC domain-containing disease resistance protein
Sobic.008G178500				-1.19481	AT3G14460.1		LRR and NB-ARC domains-containing disease resistance protein
Sobic.008G178600				-1.0801	AT3G14460.1		LRR and NB-ARC domains-containing disease resistance protein
Sobic.003G161400				-1.00772	AT3G14460.1		LRR and NB-ARC domains-containing disease resistance protein
Sobic.002G013400	5.02637		5.0528	1.0734	AT3G14470.1		NB-ARC domain-containing disease resistance protein
Sobic.007G208900				1.33903	AT1G50180.1		NB-ARC domain-containing disease resistance protein
Sobic.009G046500			1.5889	1.35863	AT3G46710.1		NB-ARC domain-containing disease resistance protein
Sobic.004G095600				1.55299	AT3G46710.1		NB-ARC domain-containing disease resistance protein
Sobic.002G128300			6.14022	1.69798	AT3G07040.1	RPM1,RPS3	NB-ARC domain-containing disease resistance protein
Sobic.003G279700	3.90326		2.5218	2.15276	AT3G14460.1		LRR and NB-ARC domains-containing disease resistance protein
Sobic.002G004500				2.25747	AT5G45490.2		P-loop containing nucleoside triphosphate hydrolases superfamily protein
Sobic.002G062600				2.26746	AT3G14470.1		NB-ARC domain-containing disease resistance protein
Sobic.004G014600	3.29044		4.54942	2.43963	AT3G14470.1		NB-ARC domain-containing disease resistance protein
Sobic.004G074400	2.94749	-1.99481	1.5656	2.72379	AT3G07040.1	RPM1,RPS3	NB-ARC domain-containing disease resistance protein
Sobic.008G067700				3.92045	AT3G46530.1	RPP13	NB-ARC domain-containing disease resistance protein
Sobic.005G197600			-1.87539	4.16876	AT1G69550.1		disease resistance protein (TIR-NBS-LRR class)
Sobic.001G325000				4.51147	AT3G14470.1		NB-ARC domain-containing disease resistance protein
Sobic.008G067800	2.41132			4.73139	AT3G07040.1	RPM1,RPS3	NB-ARC domain-containing disease resistance protein
Sobic.008G112700				5.81151	AT3G14460.1		LRR and NB-ARC domains-containing disease resistance protein
Sobic.008G172900				6.24258	AT3G46530.1	RPP13	NB-ARC domain-containing disease resistance protein
Sobic.005G183300	-3.38996		-3.07055		AT1G53350.1		Disease resistance protein (CC-NBS-LRR class) family
Sobic.001G200000	-1.99379		1.5649		AT3G14470.1		NB-ARC domain-containing disease resistance protein
Sobic.009G052000	-1.87463		-1.52512		AT3G50950.2	ZAR1	HOPZ-ACTIVATED RESISTANCE 1
Sobic.005G094200	-1.5749				AT3G46710.1		NB-ARC domain-containing disease resistance protein
Sobic.003G435900	-1.23987		5.86061		AT5G43740.1		Disease resistance protein (CC-NBS-LRR class) family
Sobic.007G016200	-1.03364				AT3G46730.1		NB-ARC domain-containing disease resistance protein
Sobic.006G051700	1.01708				AT3G14470.1		NB-ARC domain-containing disease resistance protein
Sobic.008G189400	1.02414				AT3G14460.1		LRR and NB-ARC domains-containing disease resistance protein
Sobic.001G021700	1.05432				AT3G14470.1		NB-ARC domain-containing disease resistance protein
Sobic.003G409300	1.06353		1.68353		AT3G46530.1	RPP13	NB-ARC domain-containing disease resistance protein
Sobic.003G325300	1.07278				AT1G12220.2	RPS5	Disease resistance protein (CC-NBS-LRR class) family
Sobic.004G153100	1.08721				AT3G14470.1		NB-ARC domain-containing disease resistance protein
Sobic.007G085400	1.10078				AT3G14470.1		NB-ARC domain-containing disease resistance protein
Sobic.005G222900	1.1235		1.32109		AT3G07040.1	RPM1,RPS3	NB-ARC domain-containing disease resistance protein
Sobic.003G313700	1.13049		1.73804		AT3G07040.1	RPM1,RPS3	NB-ARC domain-containing disease resistance protein
Sobic.009G004700	1.13636				AT3G46710.1		NB-ARC domain-containing disease resistance protein
Sobic.004G085900	1.14434				AT1G59620.1	CW9	Disease resistance protein (CC-NBS-LRR class) family
Sobic.007G072000	1.14497				AT3G14470.1		NB-ARC domain-containing disease resistance protein
Sobic.007G189200	1.16007				AT3G14460.1		LRR and NB-ARC domains-containing disease resistance protein
Sobic.008G178300	1.17992				AT3G14460.1		LRR and NB-ARC domains-containing disease resistance protein
Sobic.005G053200	1.19337				AT3G14470.1		NB-ARC domain-containing disease resistance protein
Sobic.002G010800	1.23136				AT3G07040.1	RPM1,RPS3	NB-ARC domain-containing disease resistance protein
Sobic.003G163900	1.30457		1.06866		AT3G14460.1		LRR and NB-ARC domains-containing disease resistance protein
Sobic.005G176300	1.30587				AT3G50950.1	ZAR1	HOPZ-ACTIVATED RESISTANCE 1
Sobic.002G312600	1.31082				AT3G46530.1	RPP13	NB-ARC domain-containing disease resistance protein
Sobic.005G054000	1.32223		1.29113		AT3G14470.1		NB-ARC domain-containing disease resistance protein
Sobic.005G019400	1.37723		1.38053		AT3G14460.1		LRR and NB-ARC domains-containing disease resistance protein
Sobic.005G092600	1.37772		1.86228		AT3G07040.1	RPM1,RPS3	NB-ARC domain-containing disease resistance protein
Sobic.005G018400	1.40918				AT3G46710.1		NB-ARC domain-containing disease resistance protein
Sobic.005G054600	1.4197		1.3614		AT3G14470.1		NB-ARC domain-containing disease resistance protein
Sobic.005G053100	1.44556		1.01888		AT3G14470.1		NB-ARC domain-containing disease resistance protein
Sobic.003G118900	1.45318		1.04085		AT3G14460.1		LRR and NB-ARC domains-containing disease resistance protein
Sobic.005G054300	1.47397		1.52212		AT3G14470.1		NB-ARC domain-containing disease resistance protein
Sobic.005G092000	1.52391				AT3G46530.1	RPP13	NB-ARC domain-containing disease resistance protein
Sobic.005G076500	1.53412		1.91081		AT1G50180.1		NB-ARC domain-containing disease resistance protein
Sobic.002G011900	1.5427				AT3G14460.1		LRR and NB-ARC domains-containing disease resistance protein
Sobic.005G092200	1.55883				AT3G46530.1	RPP13	NB-ARC domain-containing disease resistance protein
Sobic.005G053900	1.56057				AT3G14470.1		NB-ARC domain-containing disease resistance protein
Sobic.009G138000	1.58783		1.09705		AT3G14460.1		LRR and NB-ARC domains-containing disease resistance protein
Sobic.005G076100	1.59808		1.28168		AT3G14460.1		LRR and NB-ARC domains-containing disease resistance protein
Sobic.008G132000	1.60884		1.57968		AT3G07040.1	RPM1,RPS3	NB-ARC domain-containing disease resistance protein
Sobic.009G221200	1.65781		2.24779		AT3G14460.1		LRR and NB-ARC domains-containing disease resistance protein
Sobic.010G248900	1.68269		1.37515		AT3G07040.1	RPM1,RPS3	NB-ARC domain-containing disease resistance protein
Sobic.001G387500	1.71521		1.79285		AT3G14470.1		NB-ARC domain-containing disease resistance protein
Sobic.010G249000	1.76727		1.99107		AT3G07040.1	RPM1,RPS3	NB-ARC domain-containing disease resistance protein
Sobic.002G321200	1.86749		1.35275		AT3G14470.1		NB-ARC domain-containing disease resistance protein
Sobic.010G017300	1.90223		1.46796		AT3G07040.1	RPM1,RPS3	NB-ARC domain-containing disease resistance protein
Sobic.009G180900	1.9233		2.27926		AT3G14470.1		NB-ARC domain-containing disease resistance protein
Sobic.005G182200	1.92682		2.17427		AT3G07040.1	RPM1,RPS3	NB-ARC domain-containing disease resistance protein
Sobic.004G146300	1.93173				AT4G23440.1		Disease resistance protein (TIR-NBS class)
Sobic.005G053800	2.00725		1.10974		AT3G14470.1		NB-ARC domain-containing disease resistance protein
Sobic.005G030000	2.04893				AT3G46530.1	RPP13	NB-ARC domain-containing disease resistance protein
Sobic.002G168400	2.10157		1.53385		AT5G48620.1		Disease resistance protein (CC-NBS-LRR class) family
Sobic.005G019200	2.10221		1.03885		AT3G14460.1		LRR and NB-ARC domains-containing disease resistance protein
Sobic.003G321300	2.22691		1.90857		AT4G26090.1	RPS2	NB-ARC domain-containing disease resistance protein
Sobic.003G329300	2.32618		1.53045		AT3G14460.1		LRR and NB-ARC domains-containing disease resistance protein
Sobic.005G097500	2.32634		2.29586		AT3G14460.1		LRR and NB-ARC domains-containing disease resistance protein
Sobic.002G365300	2.3547				AT3G07040.1	RPM1,RPS3	NB-ARC domain-containing disease resistance protein
Sobic.008G131900	2.36251				AT3G07040.1	RPM1,RPS3	NB-ARC domain-containing disease resistance protein
Sobic.003G325100	2.4866		3.38283		AT5G45490.2		P-loop containing nucleoside triphosphate hydrolases superfamily protein
Sobic.005G133200	2.60025		2.61102		AT3G14470.1		NB-ARC domain-containing disease resistance protein
Sobic.007G124800	2.78644		1.90627		AT3G07040.1	RPM1,RPS3	NB-ARC domain-containing disease resistance protein
Sobic.008G115700	2.82826				AT3G46730.1		NB-ARC domain-containing disease resistance protein
Sobic.005G075800	2.86279		2.5342		AT3G14470.1		NB-ARC domain-containing disease resistance protein
Sobic.009G020600	3.23573		2.19797		AT3G46530.1	RPP13	NB-ARC domain-containing disease resistance protein
Sobic.005G212400	3.32802				AT3G07040.1	RPM1,RPS3	NB-ARC domain-containing disease resistance protein
Sobic.010G146500	4.24838				AT3G46730.1		NB-ARC domain-containing disease resistance protein
Sobic.007G183500	4.45322		3.51541		AT3G14470.1		NB-ARC domain-containing disease resistance protein
Sobic.005G071900	4.69366				AT3G07040.1	RPM1,RPS3	NB-ARC domain-containing disease resistance protein
Sobic.002G011700	5.33786		5.14756		AT3G14470.1		NB-ARC domain-containing disease resistance protein
Sobic.002G062800			-1.80838		AT3G46530.1	RPP13	NB-ARC domain-containing disease resistance protein
Sobic.005G219300			-1.68576		AT3G46530.1	RPP13	NB-ARC domain-containing disease resistance protein
Sobic.005G224200			-1.55987		AT3G46530.1	RPP13	NB-ARC domain-containing disease resistance protein
Sobic.002G310800			-1.18201		AT3G46710.1		NB-ARC domain-containing disease resistance protein
Sobic.005G183500			-1.09703		AT3G46530.1	RPP13	NB-ARC domain-containing disease resistance protein
Sobic.006G168500			1.00617		AT3G07040.1	RPM1,RPS3	NB-ARC domain-containing disease resistance protein
Sobic.002G104500			1.03707		AT3G14470.1		NB-ARC domain-containing disease resistance protein
Sobic.009G019800			1.06112		AT3G46530.1	RPP13	NB-ARC domain-containing disease resistance protein
Sobic.002G393800			1.19404		AT3G07040.1	RPM1,RPS3	NB-ARC domain-containing disease resistance protein
Sobic.005G096300			1.36632		AT3G07040.1	RPM1,RPS3	NB-ARC domain-containing disease resistance protein
Sobic.002G011800			1.46538		AT3G14470.1		NB-ARC domain-containing disease resistance protein
Sobic.002G303100			1.46734		AT3G14470.1		NB-ARC domain-containing disease resistance protein
Sobic.002G398100			1.48729		AT3G07040.1	RPM1,RPS3	NB-ARC domain-containing disease resistance protein
Sobic.010G248500			2.12476		AT3G07040.1	RPM1,RPS3	NB-ARC domain-containing disease resistance protein
Sobic.008G185200			2.3597		AT3G46730.1		NB-ARC domain-containing disease resistance protein
Sobic.007G128600			2.5562		AT3G14470.1		NB-ARC domain-containing disease resistance protein
Sobic.002G081700			2.56123		AT5G43470.1	HRT,RCY1,RPP8	Disease resistance protein (CC-NBS-LRR class) family
Sobic.005G095600			2.57081		AT3G07040.1	RPM1,RPS3	NB-ARC domain-containing disease resistance protein
Sobic.005G072000			3.71559		AT3G07040.1	RPM1,RPS3	NB-ARC domain-containing disease resistance protein
Sobic.002G012200			3.97476		AT3G14470.1		NB-ARC domain-containing disease resistance protein
