# Supplementary material for: Global mRNA and microRNA expression dynamics in response to anthracnose infection in sorghum
Source: BMC Genomics. 2020 Nov 3;21:760. doi: 10.1186/s12864-020-07138-0 (PMC7641857; doi:10.1186/s12864-020-07138-0)
Supplement: Supplementary file 3 — Table S3. Differentially expressed genes encoding chitinases in susceptible and resistant genotypes of sorghum. (XLSX 11.0 kb) [file 12864_2020_7138_MOESM3_ESM.xlsx]

## Sheet: Feuil1
Table S3. Differentially expressed genes encoding chitinases in susceptible and resistant genotypes in sorghum.
S. bicolor Locus Name (Gene ID)	Log fold change (LogFC)
	SC283_24hpi	SC283_48hpi	TAM428_24hpi	TAM428_48hpi	Homologus Locus Name in A. thaliana	Description
Sobic.001G247900	3.61725	-	3.83527	2.49752		chitinase 2, putative, expressed
Sobic.005G084300	3.9739	-	4.01063	-		glycosyl hydrolase, putative, expressed
Sobic.006G132400	3.00206	-	3.61922	3.43956	AT3G54420.1	CHIT3 - Chitinase family protein precursor, expressed
Sobic.010G273600	3.1705	-	3.29167	-	AT3G12500.1	CHIT4 - Chitinase family protein precursor, expressed
Sobic.K029900	4.26918	-	3.98359	-	AT3G12500.1	CHIT4 - Chitinase family protein precursor, expressed
Sobic.003G244600	3.39452	-	4.09798	1.63366	AT5G24090.1	glycosyl hydrolase, putative, expressed
Sobic.006G132500	4.29126	-	5.3681	2.69539	AT3G54420.1	CHIT3 - Chitinase family protein precursor, expressed
Sobic.009G130100	3.32783	-	4.44023	-	AT3G12500.1	CHIT17 - Chitinase family protein precursor, expressed
Sobic.006G132100	2.99693	-	-	4.07279	AT3G54420.1	CHIT2 - Chitinase family protein precursor, expressed
Sobic.006G132700	5.01774	-	6.86006	3.06899	AT3G54420.1	CHIT3 - Chitinase family protein precursor, expressed
Sobic.006G127100	-	-	6.43913		AT5G03860.1	malate synthase, glyoxysomal, putative, expressed
Sobic.004G161900	1.18939	-	1.04813	-	AT5G36880.2	AMP-binding enzyme, putative, expressed
Sobic.007G179900	3.26439	-	2.7737	1.40286	AT5G24400.1	6-phosphogluconolactonase, putative, expressed
Sobic.003G384200	-	-		5.06998	AT1G65590.1	beta-hexosaminidase precursor, putative, expressed
Sobic.006G132200	-	-	3.81394	-	AT3G54420.1	CHIT3 - Chitinase family protein precursor, expressed
Sobic.003G364300	-	-	-	2.84141	AT5G24090.1	glycosyl hydrolase, putative, expressed
Sobic.003G364100	-	-	-	6.05109	AT5G24090.1	glycosyl hydrolase, putative, expressed
Sobic.006G078200	-	-	2.61757	-	AT3G12500.1	CHIT8 - Chitinase family protein precursor, expressed
Sobic.003G137600	-	-	-	1.23141	AT1G02360.1	CHIT10 - Chitinase family protein precursor, expressed
Sobic.003G156000	-	-	2.03982	-	AT3G54420.1	CHIT3 - Chitinase family protein precursor, expressed
Sobic.009G138300	-	-	-	3.2448	AT1G65590.1	beta-hexosaminidase precursor, putative, expressed
Sobic.003G364200	-	-	-	3.24375	AT5G24090.1	glycosyl hydrolase, putative, expressed
Sobic.006G132300	-	-	2.00203	5.14178	AT3G54420.1	CHIT3 - Chitinase family protein precursor, expressed
Sobic.004G208700	-	-	2.13469	2.51889	AT3G54420.1	CHIT1 - Chitinase family protein precursor, expressed
