# Supplementary material for: Global mRNA and microRNA expression dynamics in response to anthracnose infection in sorghum
Source: BMC Genomics. 2020 Nov 3;21:760. doi: 10.1186/s12864-020-07138-0 (PMC7641857; doi:10.1186/s12864-020-07138-0)
Supplement: Supplementary file 4 — Table S4. WRKY genes differentially expressed in susceptible and resistant genotypes of sorghum. (XLSX 12.8 kb) [file 12864_2020_7138_MOESM4_ESM.xlsx]

## Sheet: Sheet1
Table S4. WRKY genes differentially expressed in susceptible and resistant genotypes in sorghum.
S.bicolor Locus Name (Gene ID)	Log fold change (LogFC)				Homologous Locus Name in A. thaliana	Description
	SC283_24hpi	SC283_48hpi	TAM428_24hpi	TAM428_48hpi
Sobic.003G276000	5.63932	-	-	2.10312	AT5G64810.1	WRKY DNA-binding protein 51
Sobic.003G200700	-	-	-	4.98556	AT1G68150.1	WRKY DNA-binding protein 9
Sobic.003G037500	-	-	1.78551	1.50291	AT4G04450.1	WRKY family transcription factor
Sobic.009G212800	2.5761	-	3.88448	1.10465	AT5G64810.1	WRKY DNA-binding protein 51
Sobic.006G206000	-	-	-	1.49502	AT4G31550.1	WRKY DNA-binding protein 11
Sobic.003G138400	-	-	1.50981	-	AT4G04450.1	WRKY family transcription factor
Sobic.009G171600	3.32696	-	4.06239	1.92986	AT2G38470.1	WRKY DNA-binding protein 33
Sobic.008G060300	-	-	2.31356	1.23724	AT3G56400.1	WRKY DNA-binding protein 70
Sobic.009G247700	-	-	-	2.52437	AT4G01250.1	WRKY family transcription factor
Sobic.001G381300	-	-	3.20129	2.40585	AT3G56400.1	WRKY DNA-binding protein 70
Sobic.005G014000	-	-	2.56973	2.61077	AT2G40750.1	WRKY DNA-binding protein 54
Sobic.010G045700	3.09973	-1.53497	3.23278	-	AT4G23810.1	WRKY family transcription factor
Sobic.007G217700	-	-	1.21057	-1.36401	AT2G38470.1	WRKY DNA-binding protein 33
Sobic.010G209100	5.71826	-	5.0969	-	AT1G80840.1	WRKY DNA-binding protein 40
Sobic.009G068900	2.68589	-	3.81182	-	AT5G26170.1	WRKY DNA-binding protein 50
Sobic.002G174300	2.14616	-	1.31004	-	AT4G23810.1	WRKY family transcription factor
Sobic.003G337800	-	-5.33152	3.10809	2.24178	AT1G66600.1	WRKY DNA-binding protein 103
Sobic.001G006600	-	-	-	1.59093	AT1G30650.1	WRKY DNA-binding protein 14
Sobic.004G138400	-	-	4.93338	-	AT4G31550.1	WRKY DNA-binding protein 11
Sobic.009G092100	-	-	-	1.5241	AT2G40740.1	WRKY DNA-binding protein 55
Sobic.002G202800	-	-	3.40223	2.8025	AT1G80840.1	WRKY DNA-binding protein 40
Sobic.003G000600	1.59676	-	2.88091	1.73873	AT1G62300.1	WRKY family transcription factor
Sobic.007G085300	-	-	-	1.88011	AT4G31550.1	WRKY DNA-binding protein 11
Sobic.005G117400	3.27059	-	3.021	2.60726	AT5G13080.1	WRKY DNA-binding protein 75
Sobic.009G238200	2.01472	-	3.33525	1.50429	AT4G11070.1	WRKY family transcription factor
Sobic.005G013600	-	-	-	1.08488	AT2G40740.1	WRKY DNA-binding protein 55
Sobic.003G341100	3.15505	-1.70701	2.79852	-	AT2G38470.1	WRKY DNA-binding protein 33
Sobic.004G312200	-	-	-	6.22711	AT1G68150.1	WRKY DNA-binding protein 9
Sobic.009G234900	-	-	2.43166	-	AT4G04450.1	WRKY family transcription factor
Sobic.003G337900	1.65311	-	-	2.24223	AT3G56400.1	WRKY DNA-binding protein 70
Sobic.008G107500	-	-	-	1.14492	AT2G03340.1	WRKY DNA-binding protein 3
Sobic.003G242800	1.65301	-	1.89118	-	AT4G11070.1	WRKY family transcription factor
Sobic.003G296300	-	-	-	1.04913	AT1G29280.1	WRKY DNA-binding protein 65
Sobic.003G199400	1.56267	-	2.90267	-1.24871	AT5G26170.1	WRKY DNA-binding protein 50
Sobic.010G209200	5.72884	-	4.67873	-	AT1G80840.1	WRKY DNA-binding protein 40
Sobic.004G117600	-	-	-	2.64707	AT4G01250.1	WRKY family transcription factor
Sobic.001G389000	-	-	2.16934	3.97945	AT4G11070.1	WRKY family transcription factor
Sobic.009G034800	-	-	2.38839	-	AT4G04450.1	WRKY family transcription factor
Sobic.003G285500	-	-	1.59838	1.67389	AT3G58710.1	WRKY DNA-binding protein 69
Sobic.004G065900	1.24447	-	1.90271	-	AT1G80840.1	WRKY DNA-binding protein 40
Sobic.009G247300	-	-	1.57867	1.42762	AT4G18170.1	WRKY DNA-binding protein 28
Sobic.009G100500	1.79813	-	1.84143	-	AT2G38470.1	WRKY DNA-binding protein 33
Sobic.003G227300	-	-	-	3.19659	AT4G18170.1	WRKY DNA-binding protein 28
Sobic.009G234100	1.98423	-	1.59329	-	AT4G18170.1	WRKY DNA-binding protein 28
Sobic.008G028600	-	-	-	2.75209	AT2G40750.1	WRKY DNA-binding protein 54
Sobic.001G083000	-1.77074	-	-	1.19372	AT1G13960.1	WRKY DNA-binding protein 4
Sobic.002G418500	3.43974	-	5.35711	3.01754	AT2G46400.1	WRKY DNA-binding protein 46
Sobic.010G035300	3.30158	-	-	-	AT5G15130.1	WRKY DNA-binding protein 72
Sobic.007G072500	1.68121	-	-	-	AT1G66550.1	WRKY DNA-binding protein 67
Sobic.003G337500	1.64087	-	-	-	AT1G66550.1	WRKY DNA-binding protein 67
Sobic.008G029200	-	3.81415	-	-	AT2G46400.1	WRKY DNA-binding protein 46
Sobic.008G029000	-	2.00356	-	-	AT3G56400.1	WRKY DNA-binding protein 70
Sobic.006G051700	1.01708	-	-	-	AT3G14470.1	WRKY DNA-binding protein 123
Sobic.002G242500	1.06044	-	-	-	AT5G56270.1	WRKY DNA-binding protein 2
