# Supplementary material for: Global mRNA and microRNA expression dynamics in response to anthracnose infection in sorghum
Source: BMC Genomics. 2020 Nov 3;21:760. doi: 10.1186/s12864-020-07138-0 (PMC7641857; doi:10.1186/s12864-020-07138-0)
Supplement: Supplementary file 5 — Table S5. MAPK genes differentially expressed in susceptible and resistant genotypes of sorghum. (XLSX 12.6 kb) [file 12864_2020_7138_MOESM5_ESM.xlsx]

## Sheet: Feuil1
Table S5. MAPK genes differentially expressed in susceptible and resistant genotypes in sorghum.
S.bicolor Locus Name (Gene ID)	Log fold change (LogFC)				Homologous Locus Name in A. thaliana	Description
	SC283_24hpi	SC283_48hpi	TM428_24hpi	TM428_48hpi
Sobic.001G018100	1.11184	-	-	-	AT1G09840.6	shaggy-like protein kinase 41
Sobic.001G060100	-	-	-1.28243	-1.63511	AT3G03940.1	Protein kinase family protein
Sobic.001G113800	-	-2.82628	-	1.01354	AT1G66150.1	transmembrane kinase 1
Sobic.001G115400	-	-	-	3.60024	AT1G18350.1	MAP kinase kinase 7
Sobic.001G315700	-	-	1.40515	-	AT4G01370.1	MAP kinase 4
Sobic.001G403200	-	-	-	3.28075	AT3G51740.1	inflorescence meristem receptor-like kinase 2
Sobic.001G406000	-4.06688	-	-1.6874	-1.31764	AT2G30040.1	mitogen-activated protein kinase kinase kinase 14
Sobic.001G410100	1.84197	-	1.5972	-	AT3G45640.1	mitogen-activated protein kinase 3
Sobic.001G442800	-	-	-1.93379	-	AT1G14690.1	microtubule-associated protein 65-7
Sobic.001G450500	-	-	1.8965	-	AT1G73500.1	MAP kinase kinase 9
Sobic.001G455700	-	-	-2.66403	-	AT1G24764.1	microtubule-associated proteins 70-2
Sobic.002G191000	1.55064	-	1.8179	-	AT1G09000.1	NPK1-related protein kinase 1
Sobic.002G221700	-	-	-1.5153	-	AT1G14690.1	microtubule-associated protein 65-7
Sobic.002G314400	-	-	-	-1.91587	AT1G13270.1	methionine aminopeptidase 1B
Sobic.003G006900	-	-	-2.48498	-	AT5G55230.2	microtubule-associated proteins 65-1
Sobic.003G236000	1.03024	-	-	-	AT3G18040.1	MAP kinase 9
Sobic.003G239000	1.64503	-	1.64452	-	AT5G52630.1	mitochondrial RNAediting factor 1
Sobic.003G268700	-2.72235	-	-	3.74854	AT4G26890.1	mitogen-activated protein kinase kinase kinase 16
Sobic.003G268800	-	-	-	5.17032	AT2G32510.1	mitogen-activated protein kinase kinase kinase 17
Sobic.003G268900	2.12318	-	-	2.06784	AT4G26890.1	mitogen-activated protein kinase kinase kinase 16
Sobic.004G012400	1.49381	-	-	-	AT5G27450.2	mevalonate kinase
Sobic.004G024800	-	-	-	-2.42188	AT5G51600.1	Microtubule associated protein (MAP65/ASE1) family protein
Sobic.004G032800	1.8196	-	2.47795	-	AT3G18040.1	MAP kinase 9
Sobic.004G176900	2.01944	-	2.16698	2.44671	AT1G53570.1	mitogen-activated protein kinase kinase kinase 3
Sobic.004G240000	1.32278	-	1.57926	-	AT1G49180.2	protein kinase family protein
Sobic.004G240100	-2.77762	-	2.94331	-	AT1G50240.2	Protein kinase family protein with ARM repeat domain
Sobic.004G304800	-2.17094	1.31167	-	-	AT3G48890.1	membrane-associated progesterone binding protein 3
Sobic.004G323600	-	-	1.51644	-	AT1G51660.1	mitogen-activated protein kinase kinase 4
Sobic.004G327800	-2.35319	-	-1.20724	-	AT2G24940.1	membrane-associated progesterone binding protein 2
Sobic.006G210400	-	-	-	-2.0696	AT1G13270.1	methionine aminopeptidase 1B
Sobic.006G215800	-	-	1.33627	-	AT5G51600.1	Microtubule associated protein (MAP65/ASE1) family protein
Sobic.006G245500	-2.6121	-	-1.65995	-	AT5G57390.1	AINTEGUMENTA-like 5
Sobic.007G009200	-1.76367	-	-	-1.44269	AT5G47840.1	adenosine monophosphate kinase
Sobic.007G076900	-1.3111	-	-	-2.35816	AT1G13270.1	methionine aminopeptidase 1B
Sobic.007G163400	-	-	-	4.34127	AT3G24660.1	transmembrane kinase-like 1
Sobic.007G194000	-	-	-3.01256	-	AT1G27920.1	microtubule-associated protein 65-8
Sobic.009G132400	-	-	4.94511	-3.1365	AT5G51600.1	Microtubule associated protein (MAP65/ASE1) family protein
Sobic.009G217500	3.89994	-2.69406	2.21207	3.04793	AT5G55090.1	mitogen-activated protein kinase kinase kinase 15
Sobic.009G217600	-	-	2.54985	4.01386	AT5G55090.1	mitogen-activated protein kinase kinase kinase 15
Sobic.009G246300	-1.65021	-1.38733	-1.2785	-1.03223	AT2G42880.1	MAP kinase 20
Sobic.010G037300	-	-	1.55057	-	AT4G29810.1	MAP kinase kinase 2
Sobic.010G171600	-	-	1.39656	-	AT4G08500.1	MAPK/ERK kinase kinase 1
Sobic.010G185000	-	-	-	4.08033	AT3G18690.1	MAP kinase substrate 1
Sobic.010G257100	-	-	1.20862	-	AT1G73670.1	MAP kinase 15
