# Supplementary material for: Global mRNA and microRNA expression dynamics in response to anthracnose infection in sorghum
Source: BMC Genomics. 2020 Nov 3;21:760. doi: 10.1186/s12864-020-07138-0 (PMC7641857; doi:10.1186/s12864-020-07138-0)
Supplement: Supplementary file 6 — Table S6. Pentatricopeptide (PPR) genes differentially expressed in susceptible and resistant genotypes of sorghum. (XLSX 17.8 kb) [file 12864_2020_7138_MOESM6_ESM.xlsx]

## Sheet: Feuil1
Table S6. Pentatricopeptide (PPR) genes differentially expressed in susceptible and resistant genotypes in sorghum.
S. bicolor Locus Name (Gene ID)	Log fold change (LogFC)				Homologous Locus Name in A. thaliana [Best-Hit]	Description
	SC283_24hpi	SC283_48hpi	TM428_24hpi	TM428_48hpi
Sobic.001G006000	-1.13712	-	-	-1.09618	AT5G46580.1	pentatricopeptide (PPR) repeat-containing protein
Sobic.001G072900	1.77003	-	1.46397	-	AT2G22070.1	pentatricopeptide (PPR) repeat-containing protein
Sobic.001G455500	-	-	-	-1.5413	AT4G16390.1	pentatricopeptide (PPR) repeat-containing protein
Sobic.002G084400	2.20591	-	1.20944	-	AT2G22070.1	pentatricopeptide (PPR) repeat-containing protein
Sobic.002G200500	1.64041	-	1.01008	-	AT1G74600.1	pentatricopeptide (PPR) repeat-containing protein
Sobic.003G396300	-1.02442	-	-	-	AT2G36240.1	pentatricopeptide (PPR) repeat-containing protein
Sobic.004G016500	-1.91849	1.25985	-1.39421	-1.49192	AT2G17033.2	pentatricopeptide (PPR) repeat-containing protein
Sobic.004G212100	1.00465	-	-	-	AT1G19520.1	pentatricopeptide (PPR) repeat-containing protein
Sobic.004G241000	2.46631	-	2.81517	-	AT1G68930.1	pentatricopeptide (PPR) repeat-containing protein
Sobic.006G192600	2.59238	-1.95014	1.82425	-	AT2G22070.1	pentatricopeptide (PPR) repeat-containing protein
Sobic.006G273400	-1.47561	-	-	-1.34193	AT5G04810.1	pentatricopeptide (PPR) repeat-containing protein
Sobic.007G123100	1.36811	-	1.15409	-	AT5G12100.1	pentatricopeptide (PPR) repeat-containing protein
Sobic.008G149200	1.87064	-	-	-	AT1G68930.1	pentatricopeptide (PPR) repeat-containing protein
Sobic.009G134400	2.49758	-	1.33785	-	AT2G22070.1	pentatricopeptide (PPR) repeat-containing protein
Sobic.009G250700	-1.54853	1.22139	-	-1.78611	AT4G01030.1	pentatricopeptide (PPR) repeat-containing protein
Sobic.002G209600	-	-	-	-2.14089	AT5G10690.1	pentatricopeptide (PPR) repeat-containing protein
Sobic.001G001200	2.41322	-	2.34471	-	AT5G52850.1	Pentatricopeptide repeat (PPR) superfamily protein
Sobic.001G010000	-2.4005	-	-1.21317	-1.49861	AT2G35030.1	Pentatricopeptide repeat (PPR) superfamily protein
Sobic.001G016300	-	-	-	-2.86235	AT4G13650.1	Pentatricopeptide repeat (PPR) superfamily protein
Sobic.001G058400	-1.36907	-	-1.046	-1.31128	AT2G02980.1	Pentatricopeptide repeat (PPR) superfamily protein
Sobic.001G077100	-	-	-	-1.64384	AT1G47580.1	Pentatricopeptide repeat (PPR) superfamily protein
Sobic.001G099200	1.01448	-	-	-	AT1G77405.1	Pentatricopeptide repeat (PPR) superfamily protein
Sobic.001G149100	2.23876	-	2.36125	-	AT1G11290.1	Pentatricopeptide repeat (PPR) superfamily protein
Sobic.001G188600	-1.20858	-	-	-1.80857	AT3G53700.1	Pentatricopeptide repeat (PPR) superfamily protein
Sobic.001G200600	1.71421	-	-	-	AT1G55630.1	Pentatricopeptide repeat (PPR) superfamily protein
Sobic.001G212200	2.32896	-	2.0612	-	AT4G14850.1	Pentatricopeptide repeat (PPR) superfamily protein
Sobic.001G220000	-1.15705	-	-	-	AT1G08610.1	Pentatricopeptide repeat (PPR) superfamily protein
Sobic.001G277400	-	-	-	-1.27083	AT4G18520.1	Pentatricopeptide repeat (PPR) superfamily protein
Sobic.001G412200	1.28987	-	-	-	AT2G37310.1	Pentatricopeptide repeat (PPR) superfamily protein
Sobic.001G444200	3.07044	-	1.85274	-	AT4G37170.1	Pentatricopeptide repeat (PPR) superfamily protein
Sobic.001G460200	-1.44789	-	-	-	AT3G29290.1	Pentatricopeptide repeat (PPR) superfamily protein
Sobic.001G478900	3.60406	-	3.13809	-	AT4G18750.1	Pentatricopeptide repeat (PPR) superfamily protein
Sobic.001G479900	2.91196	-	2.39988	-	AT4G13650.1	Pentatricopeptide repeat (PPR) superfamily protein
Sobic.001G490700	1.16906	-	1.34217	-	AT5G15300.1	Pentatricopeptide repeat (PPR) superfamily protein
Sobic.001G491500	2.92709	-	2.12918	-	AT5G15300.1	Pentatricopeptide repeat (PPR) superfamily protein
Sobic.001G509600	-	-	-	-1.32262	AT5G08305.1	Pentatricopeptide repeat (PPR) superfamily protein
Sobic.002G001400	1.1224	-	-	-	AT1G74580.1	Pentatricopeptide repeat (PPR) superfamily protein
Sobic.002G042900	2.20453	-	1.57679	-	AT3G62890.1	Pentatricopeptide repeat (PPR) superfamily protein
Sobic.002G048200	-1.17264	-	-	-1.03532	AT5G03800.1	Pentatricopeptide repeat (PPR) superfamily protein
Sobic.002G088800	2.15962	-	1.41034	-	AT4G18520.1	Pentatricopeptide repeat (PPR) superfamily protein
Sobic.002G098600	2.33487	-	1.6454	-	AT2G45350.1	Pentatricopeptide repeat (PPR) superfamily protein
Sobic.002G198900	1.74824	-	2.05865	-	AT5G61400.1	Pentatricopeptide repeat (PPR) superfamily protein
Sobic.002G235600	-	-	-	-1.17188	AT5G48910.1	Pentatricopeptide repeat (PPR) superfamily protein
Sobic.002G282200	-	-	1.07379	-	AT1G20300.1	Pentatricopeptide repeat (PPR) superfamily protein
Sobic.002G299400	-	-	-	-1.18634	AT1G73710.1	Pentatricopeptide repeat (PPR) superfamily protein
Sobic.002G330400	-1.31039	-	-	-1.3947	AT4G18975.3	Pentatricopeptide repeat (PPR) superfamily protein
Sobic.002G358900	-	-	1.0265	-	AT1G25360.1	Pentatricopeptide repeat (PPR) superfamily protein
Sobic.002G360200	-1.7917	-	-	-1.83566	AT5G02860.1	Pentatricopeptide repeat (PPR) superfamily protein
Sobic.002G384800	2.66974	-	1.83434	-	AT1G26900.1	Pentatricopeptide repeat (PPR) superfamily protein
Sobic.002G385200	2.13717	-	1.44891	-	AT1G26900.1	Pentatricopeptide repeat (PPR) superfamily protein
Sobic.002G390200	1.03019	-	-	-	AT5G48910.1	Pentatricopeptide repeat (PPR) superfamily protein
Sobic.002G414800	1.46705	-	-	-	AT3G18020.1	Pentatricopeptide repeat (PPR) superfamily protein
Sobic.003G051500	1.51836	-	-	-	AT1G66345.1	Pentatricopeptide repeat (PPR) superfamily protein
Sobic.003G119100	1.7188	-	1.53885	-	AT5G56310.1	Pentatricopeptide repeat (PPR) superfamily protein
Sobic.003G137300	-	-	1.36038	-	AT2G13600.1	Pentatricopeptide repeat (PPR) superfamily protein
Sobic.003G184300	-	-	-	-1.07713	AT5G40400.1	Pentatricopeptide repeat (PPR) superfamily protein
Sobic.003G190000	-	-	-	-1.40719	AT1G10910.1	Pentatricopeptide repeat (PPR) superfamily protein
Sobic.003G237100	1.61702	-	1.46632	-	AT1G11290.1	Pentatricopeptide repeat (PPR) superfamily protein
Sobic.003G299200	1.63269	-	1.59088	-	AT3G58590.1	Pentatricopeptide repeat (PPR) superfamily protein
Sobic.003G301300	-1.00045	-	-	-1.77126	AT4G21190.1	Pentatricopeptide repeat (PPR) superfamily protein
Sobic.003G325900	1.8101	-1.06498	1.69273	-	AT1G33350.1	Pentatricopeptide repeat (PPR) superfamily protein
Sobic.003G336400	1.39315	-	-	-	AT3G14730.1	Pentatricopeptide repeat (PPR) superfamily protein
Sobic.003G337200	2.68919	-	1.31115	-	AT3G11460.1	Pentatricopeptide repeat (PPR) superfamily protein
Sobic.003G350000	1.69203	-	1.73684	-	AT5G42450.1	Pentatricopeptide repeat (PPR) superfamily protein
Sobic.003G359400	1.42604	-	1.20989	-	AT3G09060.1	Pentatricopeptide repeat (PPR) superfamily protein
Sobic.003G420000	-1.61907	-	-1.43008	-1.79366	AT4G14850.1	Pentatricopeptide repeat (PPR) superfamily protein
Sobic.004G025100	2.26429	-	1.83904	-	AT1G18485.1	Pentatricopeptide repeat (PPR) superfamily protein
Sobic.004G025700	1.02204	-	-	-	AT1G71210.1	Pentatricopeptide repeat (PPR) superfamily protein
Sobic.004G030600	1.96843	-	1.27257	-	AT2G17140.1	Pentatricopeptide repeat (PPR) superfamily protein
Sobic.004G053100	2.45373	-	1.14034	-	AT4G20770.1	Pentatricopeptide repeat (PPR) superfamily protein
Sobic.004G082700	-	-	1.18631	-	AT3G02490.1	Pentatricopeptide repeat (PPR) superfamily protein
Sobic.004G176500	1.70257	-	-	-	AT2G13600.1	Pentatricopeptide repeat (PPR) superfamily protein
Sobic.004G217900	1.83965	-	1.66893	-	AT1G33350.1	Pentatricopeptide repeat (PPR) superfamily protein
Sobic.004G246800	-1.4222	-	-	-1.48706	AT1G11290.1	Pentatricopeptide repeat (PPR) superfamily protein
Sobic.004G256900	2.74401	-	1.8129	-	AT5G06400.1	Pentatricopeptide repeat (PPR) superfamily protein
Sobic.004G282000	-	-	-	-1.19715	AT1G11290.1	Pentatricopeptide repeat (PPR) superfamily protein
Sobic.004G282500	2.01285	-	-	-	AT1G74900.1	Pentatricopeptide repeat (PPR) superfamily protein
Sobic.005G008400	1.93655	-	1.4468	-	AT3G08820.1	Pentatricopeptide repeat (PPR) superfamily protein
Sobic.005G081000	1.20907	-	-	-	AT3G11460.1	Pentatricopeptide repeat (PPR) superfamily protein
Sobic.005G142900	-	-	1.20763	-2.66251	AT5G24060.2	Pentatricopeptide repeat (PPR) superfamily protein
Sobic.005G168300	2.77815	-	2.24192	-	AT4G13650.1	Pentatricopeptide repeat (PPR) superfamily protein
Sobic.006G069100	2.64676	-	1.98446	-	AT4G13650.1	Pentatricopeptide repeat (PPR) superfamily protein
Sobic.006G085800	1.76398	-	1.27371	-	AT2G13600.1	Pentatricopeptide repeat (PPR) superfamily protein
Sobic.006G095000	1.29131	-	-	-	AT2G06000.1	Pentatricopeptide repeat (PPR) superfamily protein
Sobic.006G109400	2.12319	-	1.57131	-	AT4G39952.1	Pentatricopeptide repeat (PPR) superfamily protein
Sobic.006G212000	1.25662	-	1.29244	-	AT1G79490.1	Pentatricopeptide repeat (PPR) superfamily protein
Sobic.006G262800	2.07288	-	1.3298	-	AT3G50420.1	Pentatricopeptide repeat (PPR) superfamily protein
Sobic.006G273900	2.16022	-	1.50053	-	AT3G51320.1	Pentatricopeptide repeat (PPR) superfamily protein
Sobic.007G006800	2.3288	-	1.1626	-	AT2G33760.1	Pentatricopeptide repeat (PPR) superfamily protein
Sobic.007G103400	-	-	-	-1.357	AT1G64430.2	Pentatricopeptide repeat (PPR) superfamily protein
Sobic.007G201400	-	1.04578	-	-	AT4G18750.1	Pentatricopeptide repeat (PPR) superfamily protein
Sobic.007G208400	1.30513	-	-	-	AT2G03880.1	Pentatricopeptide repeat (PPR) superfamily protein
Sobic.008G009000	1.90056	-	1.48057	-	AT3G08820.1	Pentatricopeptide repeat (PPR) superfamily protein
Sobic.008G009300	2.88486	-	3.0751	-	AT4G13650.1	Pentatricopeptide repeat (PPR) superfamily protein
Sobic.008G009500	3.24837	-	2.3125	-	AT4G13650.1	Pentatricopeptide repeat (PPR) superfamily protein
Sobic.008G041000	1.88754	-	2.635	-	AT5G04780.1	Pentatricopeptide repeat (PPR) superfamily protein
Sobic.008G113200	2.15159	-1.19423	-	-	AT4G02820.1	Pentatricopeptide repeat (PPR) superfamily protein
Sobic.008G179000	3.03662	-	1.77347	-	AT3G25970.1	Pentatricopeptide repeat (PPR) superfamily protein
Sobic.009G031300	2.37224	-	1.78213	-	AT3G48810.1	Pentatricopeptide repeat (PPR) superfamily protein
Sobic.009G041800	1.2054	-	1.02224	-	AT4G35850.1	Pentatricopeptide repeat (PPR) superfamily protein
Sobic.009G116400	1.57998	-	1.18809	-	AT1G20230.1	Pentatricopeptide repeat (PPR) superfamily protein
Sobic.009G127600	1.45152	-	-	-	AT1G12775.1	Pentatricopeptide repeat (PPR) superfamily protein
Sobic.009G136200	1.08932	-	-	-	AT4G14170.1	Pentatricopeptide repeat (PPR) superfamily protein
Sobic.009G211100	2.00622	-	1.29099	-	AT1G18485.1	Pentatricopeptide repeat (PPR) superfamily protein
Sobic.009G238700	1.79487	-	1.56362	-	AT5G39680.1	Pentatricopeptide repeat (PPR) superfamily protein
Sobic.010G015700	1.00808	-	-	-	AT5G08510.1	Pentatricopeptide repeat (PPR) superfamily protein
Sobic.010G028700	2.46597	-	1.64609	-	AT2G35030.1	Pentatricopeptide repeat (PPR) superfamily protein
Sobic.010G032300	1.13377	-	-	-	AT1G77010.1	Pentatricopeptide repeat (PPR) superfamily protein
Sobic.010G056300	-	-	-1.19347	-1.12346	AT5G48730.1	Pentatricopeptide repeat (PPR) superfamily protein
Sobic.010G066900	2.61679	-	1.59958	-	AT2G03380.1	Pentatricopeptide repeat (PPR) superfamily protein
Sobic.010G067000	2.75069	-	1.89134	-	AT4G30700.1	Pentatricopeptide repeat (PPR) superfamily protein
Sobic.010G074100	-	-	-	-1.60698	AT3G18110.1	Pentatricopeptide repeat (PPR) superfamily protein
Sobic.010G134600	1.18178	-	-	-	AT2G13600.1	Pentatricopeptide repeat (PPR) superfamily protein
Sobic.010G138700	2.40905	-	-	-	AT4G13650.1	Pentatricopeptide repeat (PPR) superfamily protein
Sobic.010G188900	1.83797	-	1.63509	-	AT2G15630.1	Pentatricopeptide repeat (PPR) superfamily protein
Sobic.010G190900	2.62889	-	2.3789	-	AT3G13770.1	Pentatricopeptide repeat (PPR) superfamily protein
Sobic.010G244400	1.89959	-	-	-	AT5G44230.1	Pentatricopeptide repeat (PPR) superfamily protein
Sobic.010G258600	1.25024	-	1.26874	-	AT2G36730.1	Pentatricopeptide repeat (PPR) superfamily protein
Sobic.001G161100	-1.48612	-	-	-1.59918	AT2G42920.1	Pentatricopeptide repeat (PPR-like) superfamily protein
Sobic.001G292800	2.1016	-	1.35853	-	AT2G21090.1	Pentatricopeptide repeat (PPR-like) superfamily protein
Sobic.001G380900	-3.0576	-	-	-	AT1G09900.1	Pentatricopeptide repeat (PPR-like) superfamily protein
Sobic.001G529500	3.2349	-	-	-	AT1G09900.1	Pentatricopeptide repeat (PPR-like) superfamily protein
Sobic.002G412300	1.9926	-	1.50851	-	AT2G32630.1	Pentatricopeptide repeat (PPR-like) superfamily protein
Sobic.002G429400	1.20102	-	-	-	AT1G09900.1	Pentatricopeptide repeat (PPR-like) superfamily protein
Sobic.003G318300	-	-	-1.02732	-1.46637	AT1G09900.1	Pentatricopeptide repeat (PPR-like) superfamily protein
Sobic.003G352100	1.82489	-	1.54585	-	AT4G11690.1	Pentatricopeptide repeat (PPR-like) superfamily protein
Sobic.003G377200	2.61227	-	1.88668	-	AT3G21470.1	Pentatricopeptide repeat (PPR-like) superfamily protein
Sobic.003G398900	1.37465	-	-	-	AT5G37570.1	Pentatricopeptide repeat (PPR-like) superfamily protein
Sobic.004G142700	-	-	-	-1.32028	AT1G09900.1	Pentatricopeptide repeat (PPR-like) superfamily protein
Sobic.004G183100	-	-	-	-1.56642	AT1G09900.1	Pentatricopeptide repeat (PPR-like) superfamily protein
Sobic.004G184900	-1.58855	-	-	-	AT1G09900.1	Pentatricopeptide repeat (PPR-like) superfamily protein
Sobic.005G059400	1.89129	-	-	-	AT5G46680.1	Pentatricopeptide repeat (PPR-like) superfamily protein
Sobic.005G182300	1.0731	-	-	-	AT4G19890.1	Pentatricopeptide repeat (PPR-like) superfamily protein
Sobic.006G073600	1.26688	-	-	-	AT5G37570.1	Pentatricopeptide repeat (PPR-like) superfamily protein
Sobic.006G095500	-	-	-	-1.82932	AT1G09900.1	Pentatricopeptide repeat (PPR-like) superfamily protein
Sobic.006G191500	-1.28348	-	-1.25823	-1.05179	AT5G13770.1	Pentatricopeptide repeat (PPR-like) superfamily protein
Sobic.007G015300	-1.04797	-	-	-1.32742	AT1G19720.1	Pentatricopeptide repeat (PPR-like) superfamily protein
Sobic.007G033900	-1.07789	-	-	-1.66247	AT5G50390.1	Pentatricopeptide repeat (PPR-like) superfamily protein
Sobic.008G031200	1.86505	-	1.31944	-	AT4G18840.1	Pentatricopeptide repeat (PPR-like) superfamily protein
Sobic.008G066900	2.28783	-	-	-	AT2G46050.1	Pentatricopeptide repeat (PPR-like) superfamily protein
Sobic.008G072300	-2.05816	-	-1.72814	-1.66185	AT1G71460.1	Pentatricopeptide repeat (PPR-like) superfamily protein
Sobic.010G181000	3.02059	-	2.36322	-	AT1G31430.1	Pentatricopeptide repeat (PPR-like) superfamily protein
Sobic.010G232700	-	-	1.01025	-	AT1G03540.1	Pentatricopeptide repeat (PPR-like) superfamily protein
Sobic.010G249700	-1.65103	-	-1.56014	-	AT3G46610.1	Pentatricopeptide repeat (PPR-like) superfamily protein
Sobic.010G260000	-	-	-1.07671	-	AT5G42310.1	Pentatricopeptide repeat (PPR-like) superfamily protein
