# Supplementary material for: Global mRNA and microRNA expression dynamics in response to anthracnose infection in sorghum
Source: BMC Genomics. 2020 Nov 3;21:760. doi: 10.1186/s12864-020-07138-0 (PMC7641857; doi:10.1186/s12864-020-07138-0)
Supplement: Supplementary file 7 — Table S7. Novel mature miRNA loci and precursor sequences in sorghum genome. (XLSX 33.4 kb) [file 12864_2020_7138_MOESM7_ESM.xlsx]

## Sheet: Sheet1
Table S7. Novel mature miRNA loci and precursor sequences.
	SC283_Mock			SC283_48 hpi			TAM428_Mock			TAM428_48 hpi
miRNA_ID	SC283_Mock01	SC283_Mock02	SC283_Mock03	SC283_48 hpi_01	SC283_48 hpi_02	SC283_48 hpi_03	TAM428_Mock01	TAM428_Mock02	TAM428_Mock03	TAM428_48 hpi_01	TAM428_48 hpi_02	TAM428_48 hpi_03	Homologous miRNA	Mature sequence	Precursor sequence
sbi-MIR1432	36	17	8	255	143	109	4	5	6	17	35	10	NA	CTCAGGAGAGATGACACCGA	CTCAGGAGAGATGACACCGACGTCGGACGGACCGGTCGATCCGCGCCGTGTCTGTCCGTCCGAAGTGGGTGTCATCTCGCCTGAAGCA
sbi-MIR156a	364	178	178	281	437	476	121	67	32	24	60	22	NA	TTGACAGAAGAGAGTGAGCAC	TTGACAGAAGAGAGTGAGCACACGGCGCGACGAACGGCATAATATGTATGTCGTCCTCGCCGCGTGCTCACTTCTCTTTCTGTCAGCC
sbi-MIR156b	364	178	178	281	437	476	121	67	32	24	60	22	NA	TTGACAGAAGAGAGTGAGCAC	TTGACAGAAGAGAGTGAGCACACACGGTGGTTTCTTAGCATGAGTGCCATGTTGGGAGCTGTGCGTGCTCACTCTCTATCTGTCAGC
sbi-MIR156c	364	178	178	281	437	476	121	67	32	24	60	22	NA	TGACAGAAGAGAGTGAGCAC	TGACAGAAGAGAGTGAGCACACATGGTGCCTTTCTTGCATGATGAATGAGTGGATTCATGCTCGAAGCTATGCGTGCTCACTTCTCTCTCTGTCAGC
sbi-MIR156g	921	552	580	1114	1596	1696	236	179	81	53	115	60	NA	TGACAGAAGAGAGTGAGCAC	TGACAGAAGAGAGTGAGCACACGGCCGGCGGAACGGCACCGGCGGATGTGCCGTCGCGGCCGCGTGCTCACTGCTCTATCTGTCATC
sbi-MIR156h	921	552	580	1114	1596	1696	236	179	81	53	115	60	NA	TGACAGAAGAGAGTGAGCAC	TGACAGAAGAGAGTGAGCACACGGCCGGGCGTGACGGCACCGGTCAAGGATGTGCCGTCGCGGCCGCGTGCTCACTGCTCTTTCTGTCATC
sbi-MIR156i	1066	606	640	1275	1916	2014	269	232	102	63	128	77	NA	TGACAGAAGAGAGTGAGCAC	TGACAGAAGAGAGTGAGCACACAGCGGGCAGACTGCATCGATCTGAACCGAGACGACGCAAGTAGGAATGATGATGATGATGCAGCTGCTGCTGCGTGCTCACTTCTCTCTCTGTCAGA
sbi-miR159a	1253	964	1268	1573	2485	1752	1702	831	490	333	621	192	NA	TTTGGATTGAAGGGAGCTCTG	AGCGAAGCTCCTATCATTCCAATGAAGGGCCCTTTTCATGGGTGGTTCCGCTGCTCGTTCATGGTTCCCACTATCCTATCTCATCATGTATGTGTGTATGTACTCTAGAGGGCCCGAGAAGAGATTCATGTGGTCGTCAGTCTTTGAGATAGGCTTGTGGTTTGCATGACCGAGGAGCTGCACCGTCCCCTTGCTGGCCGCTCTTTGGATTGAAGGGAGCTCTGCA
sbi-MIR160a	800	694	719	942	1145	419	541	602	497	44	118	40	NA	TGCCTGGCTCCCTGTATGCCA	TGCCTGGCTCCCTGTATGCCACACATGTAGCCCAACCCATATGCTAAGGTTGCCTGCTGTGGGTGGCGTGCAAGGGGCCAAGCATG
sbi-MIR160b	800	694	719	942	1145	419	541	602	497	44	118	40	NA	TGCCTGGCTCCCTGTATGCCA	TGCCTGGCTCCCTGTATGCCACACATGTAGCCCAACCCGTGGCGTGATTGGATGCTGTGGGTGGCGTGCAAGGAGCCAAGCATG
sbi-MIR160c	800	694	719	942	1145	419	542	602	497	44	119	40	NA	TGCCTGGCTCCCTGTATGCCA	TGCCTGGCTCCCTGTATGCCACTCATCTAGATCAACAACTACCTATGGTTGCCTATGATGGTTGGCGTGCACGGTGCCAAGCATA
sbi-MIR160d	800	694	719	942	1145	419	542	602	497	44	119	40	NA	TGCCTGGCTCCCTGTATGCCA	TGCCTGGCTCCCTGTATGCCACTCGCTTAGCTGCCAACAACTCATACTACGTTGTTAACGACGTTGGCTCTACTGCGGATGGCGTGCGAGGAGCCAAGCATG
sbi-MIR160e	800	694	719	942	1145	419	542	602	497	44	119	40	NA	TGCCTGGCTCCCTGTATGCCA	TGCCTGGCTCCCTGTATGCCACTCGCACGGCTACCACCCCAAGATCATCGATCGATCTCGGTGGCCGCTGCGGCTGGCGTGCGAGGTGCCAAGCATG
sbi-MIR166a	33482	35360	52572	63714	53875	57003	11920	12369	5475	3352	3081	2747	NA	TCGGACCAGGCTTCATTCCCC	GGAATGTTGTCTGGTTCAAGGTCTCGCTTGTGATTTAAGGATGATTTGTGCATGCGTAATTTTTATTCCTTGAATCTATGAGATCTCGGACCAGGCTTCATTCCCC
sbi-MIR166b	57267	63484	92720	98219	76689	91289	19891	18282	8244	4023	3780	3279	NA	TCGGACCAGGCTTCATTCCCC	GGAATGATGTCCGGTCCGAAGACGCTGTGCGGCGAAAGCGGCGGCGGCTTCGGACCAGGCTTCATTCCCC
sbi-MIR166c	57335	63561	92864	98332	76741	91367	19947	18327	8270	4029	3787	3287	NA	TCGGACCAGGCTTCATTCCCC	GGAATGTTGTCTGGTCGGAGACCTAACACCGCGAATCATCCATGGAGCAGCATGCATGGTGGTGGATGGTTTCGGACCAGGCTTCATTCCCC
sbi-MIR166d	33482	35360	52572	63714	53875	57003	11920	12369	5475	3352	3081	2747	NA	TCGGACCAGGCTTCATTCCCC	GGAATGTTGTCTGGCTCGAGGTGCAGGAACATGCAGATCTCATCGGTCTAGATTGTTGTTGATCTCGGACCAGGCTTCATTCCCC
sbi-MIR166e	436	362	794	922	876	844	272	345	109	95	88	68	NA	TCGGACCAGGCTTCAATCCCT	GGGTTGTTGTCTGGTTCAAGGTCGCCACAGCAGACAAAGCCCATTTTGCTTAGCATGCAGCATGGGTTTATCTCTATTGATGATCGATCTCGGACCAGGCTTCAATCCCT
sbi-MIR166f	437	526	909	849	739	830	296	273	111	75	81	46	NA	TCGGACCAGGCTTCATTCCTC	GGAATGTTGGCTGGCTCGAGGCATCCGCGTCCTGGCTTGCAGATCGTTTTGCCTGCTACCGGAAAGATCGAGAGGCGTCGGACCAGGCTTCATTCCTC
sbi-MIR166g	462	390	854	966	898	884	283	353	111	98	89	69	NA	TCGGACCAGGCTTCAATCCCT	GGATTGTTGTCTGGCTCGGGGTCTCCGGTCGAGAATCCTTGGCCTTGCCGGAGTTGTCGTTGACCGGAGATTTCGGACCAGGCTTCAATCCCT
sbi-MIR166h	33492	35380	52587	63750	53909	57017	11925	12373	5476	3356	3084	2749	NA	TCGGACCAGGCTTCATTCCCC	GGAATGTTGTCTGGCTCGGGGGCGCCGCCGCTCCGCTCCGCTCCTTCCTTCTCTGGTCTCTCTCTCTCCCCTAGTCTTCGCGCGCTTCCTCAATCTCCATCGTCTCTTCCTCCTTCTCTTGGAGACCAGCAGGAGGACGGAGGCGGGTGGTGTAGATCTCGGACCAGGCTTCATTCCCC
sbi-MIR166i	33482	35360	52572	63714	53875	57003	11920	12369	5475	3352	3081	2747	NA	TCGGACCAGGCTTCATTCCCC	GGAATGTCGTCTGGCGCGAGACCGGCCGGACAGTCGGCCGGCGGCGTCCTCTGGATCGGACGGTCTCGGACCAGGCTTCATTCCCC
sbi-MIR166j	33383	35294	52408	63035	53608	56896	11873	12296	5437	3284	3019	2685	NA	TCGGACCAGGCTTCATTCCCC	GGAATGTTGTCTGGTTCTAGGCCTCTCTCTACATGCAAGCATGGATGTAGTAGCAGCCTACTGCAATTGCTTGCTGGGACCTCGGACCAGGCTTCATTCCCC
sbi-MIR166k	633	693	1217	1724	1163	1138	403	403	167	165	161	119	NA	TCGGACCAGGCTTCATTCCTC	GGAATGGAGGCTGATCCAAGATCCTCCTCGAGTGCGAAACAAATGCCGTTTTTTTGGTTTTGTGTTTGCTCTCTTGGGGGGTCTCGGACCAGGCTTCATTCCTC
sbi-MIR167a	26	33	40	51	43	55	42	15	8	5	6	5	NA	TGAAGCTGCCAGCATGATCT	TGAAGCTGCCAGCATGATCTAGCTCTGAGTGATCACCCGAGAAGAACAATAGTTCGAGGTGGTCTCGCCTTCCTAGGTCATGCTGCGGCAGCCTGACT
sbi-MIR167b	27	33	42	52	46	56	42	14	9	5	6	5	NA	TGAAGCTGCCAGCATGATCT	TGAAGCTGCCAGCATGATCTAACAACGGCATTGCTCCTCCGTGTAGCGCCCTGTGCTTGCTTTTGCTTGTCTCCATGGAGAAGACAGCGGCAAAGCTTAGCTTTGCTTCGCTTAGCTTGCTGGCTTTTCGTATGGGCTGGCGGCGGGTTGCTGCGTGAAGCTTGCAAGTGATGGTTAGATCATGCTGTGACAGTTTCACT
sbi-MIR167c	1069	851	1177	1223	1358	1866	946	581	189	118	243	131	NA	TGAAGCTGCCAGCATGATCTG	TGAAGCTGCCAGCATGATCTGGTGGCCGGCCGGCCGGCGTCTCTCAAGTGCGCTCGGATCGGAGACGCGTCGCCAGATCATGTTGCAGCTTCACT
sbi-MIR167d	1943	1606	2121	2077	2469	3169	1385	857	373	161	354	188	NA	TGAAGCTGCCAGCATGATCTG	TGAAGCTGCCAGCATGATCTGATGAGGTGAGGTTTATTTGCTAGTTGGTCACAGGCTAACAGCATGATGGCCCAACAAATCAACGATCAGATCATGCTGTGCAGTTTCATC
sbi-MIR167e	1943	1606	2121	2077	2469	3169	1385	857	373	161	354	188	NA	TGAAGCTGCCAGCATGATCTG	TGAAGCTGCCAGCATGATCTGATGTCTTTATATATATTAATTACCTCTGATTTCTCCCTGACTGTTATGGATCGATGAATTCAGATATGAGGGGAAGGAAGAAAGAGGAATAATGAGCATCAGGTCATGCTGTAGTTTCATC
sbi-MIR167f	1940	1605	2120	2066	2466	3164	1385	855	373	161	353	188	NA	TGAAGCTGCCAGCATGATCTG	TGAAGCTGCCAGCATGATCTGAGAAACTAGTGCTTGATCCTTTTACTGATTTCCATCTAGCCTGCATCTATATATATACCTTGATGCATGAATCATGGTCTGATGATAGTTAAGCGAGATCAGATCGTCTGGCAGTTTCATC
sbi-MIR167g	1943	1606	2121	2077	2469	3169	1385	857	373	161	353	188	NA	TGAAGCTGCCAGCATGATCTG	TGAAGCTGCCAGCATGATCTGATCTTAATTTCTTTTACTGGCAAACTTCGGATGCCTAAGATCAGATCGTGCTGCGCAGTTTCACC
sbi-MIR167h	1953	1606	2120	2071	2466	3164	1387	855	373	161	353	188	NA	TGAAGCTGCCAGCATGATCTG	TGAAGCTGCCAGCATGATCTGAAAGCATACGAGTCCTTCGTTATCATCTGATGAAAGAAATAGATGATCAGATCATCTGGCAGTTTCATT
sbi-MIR167i	26	33	40	51	43	55	42	15	8	5	6	5	NA	TGAAGCTGCCAGCATGATCT	TGAAGCTGCCAGCATGATCTAGCTTTGGTTGGCACCATTGGCAGGCGCCCACACAGTGGCCTCTTCCGTGTGTGTAGTGCCGCTCTGTACCTGCAAATCATTGTTAGATCATGCATGACAGCCTCATT
sbi-MIR168	6525	6884	7708	8899	8707	6961	8058	4374	3170	2117	3593	2366	NA	TCGCTTGGTGCAGATCGGGACC	TCGCTTGGTGCAGATCGGGACCTGCCGCCGTGCTCGGACGGGACAGATCCCGCCTTGCACCAAGTGAAT
sbi-MIR169c	0	3	0	0	7	4	2	1	2	3	9	1	NA	GGGCGGTCACCTTGGCTAGC	TAGCCAAGGATGACTTGCCTACACGGCCTTGCGAGTTCCGGTTGCATGGCCAGTTCAGTTGGGTTTGTGGGCGGTCACCTTGGCTAGC
sbi-MIR169d	100	61	94	152	383	113	220	133	47	48	185	33	NA	GGGCGGTCACCTTGGCTAGC	TAGCCAAGGATGACTTGCCTACATGGCATTGCGAGTTCCGGTTGCATGGCCAGTTCAGCTGAGTTTGTGGGCGGTCACCTTGGCTAGC
sbi-MIR169g	3	1	0	0	11	4	0	0	2	1	3	1	NA	GGCAGTCTCCTTGGCTAGTC	TAGCCAAGGATGACTTGCCTGTGGCCTCTTGGCTTGGCTTGAGAGCTTATTAACTCTGTGCACGTTTAATTTGCTCTTCTTGTGGCCTCGATCACAGGCAGTCTCCTTGGCTAGTC
sbi-MIR171e	23	26	24	19	28	21	23	14	12	2	9	3	NA	CGTGGTATTGTTTCGGCTCATG	CGTGGTATTGTTTCGGCTCATGTCCTTCTTGCTTCGAGTCTGTCGTCGGATTTTGGATGTGATGTGAGCCGAACCAATATCACTCA
sbi-MIR171f	23	26	24	19	28	21	23	14	12	2	9	3	NA	TGAGCCGAACCAATATCACTC	GTGATGTTGTTTCGGCTCATGCATATCCTTCTTGAGTGTATCATCAGGAAAGAGGCGATGAGCCGAACCAATATCACTC
sbi-MIR394a	15	19	21	19	25	20	10	4	3	2	6	2	NA	TTGGCATTCTGTCCACCTCC	TTGGCATTCTGTCCACCTCCTTGCCCATCGTCAGATATATGTGTTGCTTTTGGAGGTGGACATACTGCCAATG
sbi-MIR394b	15	19	21	19	25	20	10	4	3	2	6	2	NA	TTGGCATTCTGTCCACCTCC	TTGGCATTCTGTCCACCTCCTTGCCGATCGATCTTGCAGAAAGTTTTTTTTTGGAGGTGGGCATACTGCCAATG
sbi-MIR397	18	15	16	36	6	38	7	8	1	3	3	3	NA	TCACCGGCGCTGCACTCAATT	TTGAGTGCAGCGTTGATGAGCCAGCTGGCCGGCCAGCCGTGCGTCCGCCGCCGGCGCCGGCCACGGCTCACCGGCGCTGCACTCAATT
sbi-MIR398	37	5	8	33	69	41	12	24	6	2	9	6	NA	TGTGTTCTCAGGTCGCCCCCG	GGGGCGGACTGGGAACACATGGGAATGAGAGATGAGATTGCTCGGTCGTGCTGGCCCTGGGCTCGTAGTTGATCTGCTTGTATGCATGTGTTCTCAGGTCGCCCCCG
sbi-MIR399i	183	179	399	285	161	265	251	190	88	31	36	30	NA	TGCCAAAGGAGAGTTGCCCTG	GGGCTTCTCTTTCTTGGCAGGGAGCATGAGAAGCCATAGCTCTGCTCTGTTCTGCCCTCTGCCAAAGGAGAGTTGCCCTG
sbi-MIR437p	0	8	0	0	6	0	14	16	5	1	0	3	NA	TAGAGAAGTTTGACTTAGGCC	CCTATGTCAAACTTCTCTAACACTGACCGAGTTTGTAGGACAAATATATACTAGCATCTACAATACCAAATAAATGCACTATCAAGAGTCAAGACAAATTTCATGGTGGATTTGATGAAACTAATTTGATTTTGTATGTGTTGGTCCATTTTTTCAATAAACTTGGTCAAAGTTAGAGAAGTTTGACTTAGGCC
sbi-MIR5385	9	6	9	9	6	6	1	4	0	3	0	0	NA	GAAGCGGTGGGGTTGGTGGTG	CCACCAACACCACCGCTTCTCGCCCCTCGGCGCGGAGAAGCGGTGGGGTTGGTGGTG
sbi-MIR5564a	1202	1143	924	1528	861	1079	1540	737	706	233	489	268	NA	TGGGGAAGCAATTCGTCGAAC	TGGGGAAGCAATTCGTCGAACAGCTGCTGCGCCAGAGGTTGGCAGGCCCTGAGCCTCGTCCACGTGCACGCGAGCTGTTCGGCGACTTGCTTCACCCATG
sbi-MIR5564b	228	242	240	830	556	400	908	607	318	122	285	163	NA	AGCAATTCGTCGAACAGCTTG	AGCAATTCGTCGAACAGCTTGAGGCGCGCCGGCCGGGCAACCCGGGCGTCAGCCACGCACTCCAGCTGTTCGACGAATGCCTCC
sbi-MIR5564c	1	0	0	0	0	1	0	0	0	0	3	0	NA	TGGGAAGCAATTCGTCGAACA	TGGGAAGCAATTCGTCGAACAGCTGCAGCGCGAGACGGTGGTAGGCCCTCAGCCTCGACCACGCGCACGCGAGCTGTTTGGCGAATTGCTTTACCCATG
sbi-MIR6228	30	38	11	98	61	26	209	166	96	21	47	16	NA	GTGGCAGTAGAATTAATGAAGAGA	TCTCTATTAATTATATTGCCAACTCACTGTTTTGCTGATGTGGCAGTAGAATTAATGAAGAGA
sbi-MIR156e	729	452	492	1038	1537	1624	184	178	80	42	75	60	NA	TTGACAGAAGAGAGCGAGCAC	TTGACAGAAGAGAGCGAGCACCCGGCGCGGCGGCCGGCATGGAGCGCATGCCGTCCCCGCCGCGTGCTCGCTTCTCTTTCTGTCAGCC
sbi-MIR164d	6	6	17	32	0	4	10	18	2	3	1	3	NA	TGGAGAAGCAGGGCACGTGCA	TGGAGAAGCAGGGCACGTGCATGCTCCTAACTTCTCGCGCGCTCCTCTCCGCCGAGATCCATCGTTCATCTATATCTCCATGGATATGGAGCTATATATGGACTGGATCGCGGAGAGAAAGCTAGCTAGTATACTGCACGCACGTGTTCTCCTTCTCCATC
sbi-MIR169f	3	1	0	0	11	4	0	0	2	1	3	1	NA	GGCAGTCTCCTTGGCTAGC	TAGCCAAGGATGACTTGCCTGTGGCCTCCACTCCACCTGCGGCAGGAGGCTCTTCTTCTGCGCGCGCGTGTGTGTGTGGTTGTCGATCGCAGGCAGTCTCCTTGGCTAGC
sbi-MIR169o	0	3	0	0	0	0	0	1	0	0	1	0	NA	GGGCAAATCATCTGGGCTAGC	TAGCCAAGGATGATTTGCCTGTAGCAACCTCTGAGTGCTCCTGCTGCCATGGCAGTCAGGAGCGCCAAGTGGGTGCTTCTCCGGGCAAATCATCTGGGCTAGC
sbi-MIR393b	7	7	0	17	0	5	11	6	3	0	1	0	NA	TCCAAAGGGATCGCATTGATC	TCCAAAGGGATCGCATTGATCTCACCTGCCGCCCGCCGCTGCGCCTGCGCGCGAGGGGACAAGATCAGTGCAATCCCTTTGGAAT
sbi-MIR396d	52	123	96	147	115	87	124	74	41	20	51	23	NA	TCCACAGGCTTTCTTGAACTG	TCCACAGGCTTTCTTGAACTGTGAACTCGATCGCGTGCTCTTAGCTTGCTTGCTCTCGCTCGCTTTGTGTTGATGGTTCAAGAAAGTCCTTGGAAA
sbi-MIR437x	3	5	28	11	8	7	3	2	0	1	6	48	NA	AAAAAAGTTTGACTTAGGACAACT	TTGTCCTAAGTCAAACTTTCTTAAGTTTGACTAATTTTATACAAAAAGAGTACTAACATCTATGACAGCATTACAGCAAAAGAAGTATAGTATGAAAATATAGTTCATGTCATATCTTACTATACTAATTTTGTGTCATAAATATTAGTTTTTTTTCTATAAATTCAGTCAAACATAAAAAAGTTTGACTTAGGACAACT
sbi-MIR528	8	0	7	11	0	26	121	65	19	2	4	4	NA	TCCTGTGCCTGCCTCTTCCAT	GGAAGGGGCATGCAGAGGAGCACGAGGCTTGGCTGGAAGCCGACCTACGCCTCGCTGGCTCTCCTGTGCCTGCCTCTTCCAT
sbi-MIR5381	0	1	0	10	0	0	0	0	0	0	0	2	NA	GCGCCAGGACTCGTGGCTCCGAGG	GCGCCAGGACTCGTGGCTCCGAGGTTACACAGCTCGGCGCCCCAGATCTTGGCTCCGAGTTGGTTACTCGCGTACAACCTGACATCCTACGTGGCGTTGACGTGGCTGGTAGCTCGGCGCCACAGATCTTGGCGCCGAGCTCGGAGCCACAGATCTGGGCGCCG
sbi-MIR5565d	0	0	0	0	0	0	0	0	0	0	0	0	NA	ACATGGATTGAAATGAATACGACA	TCGTATTCACCTCAATCCACATGTGTTGAGGTGGATTGGAGTGGAACTTGAACTAAATTCCACCCCAATCCATACCAACACACATGGATTGAAATGAATACGACA
sbi-MIR5565e	0	1	0	0	0	0	1	0	0	0	0	0	NA	ATCTGACTATATCAACAAAGGCCT	GTCTTGTTTGGATGTTGTCGGATTCACCTCAATCCACATATGTTGAAGTGGATTGGGGTGGAATTTAGTTTAAGTTCCACTCCAATCCACTCCAACGCATGTGGATTGATGCAAATCTGACTATATCAACAAAGGCCT
sbi-MIR6225	5	9	3	1	4	0	10	7	2	0	0	3	NA	AATGTGACGGAGAATTTTGAAAAC	AATGTGACGGAGAATTTTGAAAACTTTTTGGTTTTAGGGTGAACTAATCAAGGCTTAGGCCTTGTTTAGTTCACCCTGAAAACCAAAAAGTTTTCAAGATTTCCCGTCACATCGA
sbi-MIR6235	18	31	10	32	27	19	25	44	15	6	13	13	NA	GAGAAAAATATTGTTGGCTGATA	ATAGCTGAAAATATTGTTCGCTGATTTATTATGAGAGAAAAATATTGTTGGCTGATA
sbi-MIR169l	3	1	0	0	11	4	0	0	2	1	3	1	NA	GGCAGTCTCCTTGGCTAGC	TAGCCAAGGATGACTTGCCTGTGTCCTTTGTGCCGAAGGATCAGAAATGTGAGCCTTTGAGATAGATGGTTCATAGGCAGTCTCCTTGGCTAGC
sbi-MIR172a	0	5	0	1	6	0	19	8	11	1	1	0	NA	AGAATCTTGATGATGCTGCAT	GCAGCATCATCAAGATTCACATCCAGCTCATCCTCGGTGATATGCTATATACATAAATATATGCGTATGTGATGAGATGAGAATCTTGATGATGCTGCAT
sbi-MIR172d	0	5	0	1	6	0	19	8	11	1	1	0	NA	AGAATCTTGATGATGCTGCAT	GTGGCATCATCAAGATTCACAACCCATGGATCCAAATAAACCACTGATTTGGATCGAGGAGATGCATGAGAATCTTGATGATGCTGCAT
sbi-MIR437f	0	8	0	0	6	0	14	16	5	1	0	3	NA	AAGTCTGTAGAAAAATGTACC	AAGTCTGTAGAAAAATGTACCAACATCTAGGATACCAAATAAACGCACTATTAAGACATTTCATGGTGATTCTAGTGATTTTTTTATGCTCTAAATGTTGGTGCATTTTTCTACAAACTTGG
sbi-MIR437l	0	0	0	0	6	0	3	0	0	0	0	0	NA	CGTAGTCGGTGTAGAGGTTGGTG	GTAGCTTCTTGGCTCGGCTACGTGTAATTGCTCTATCAATGGCTTGGGCTGGTGCCGGCGTAGTCGGTGTAGAGGTTGGTG
sbi-MIR5388	6	0	0	0	2	0	5	1	0	0	0	0	NA	GTAGAAAGAACACTTGGCAAAGAG	CTTTGCCGAGTGTCTGCTATCCGACGCTCGGCAAAGATTATATTTTATTTATTTATTTCTTTGTCGAGTGCCAGATCACGAGTACTTGATAAAGAATTATTTTTTATTTTCTTTACCAAGTGTTAGATCATGAGCACTCGGCAAAGATTTTTTATTTTAAATAAATTAAATTAGTCTTTGCCTAGTGTTGTAGAAAGAACACTTGGCAAAGAG
sbi-MIR1054	0	0	0	0	0	0	26	6	2	0	1	3	ppt-MIR1054	AGATGTCACTCGTTGTGGAGCT	TTCTTGATGGGTGGTCATCCTTTCAGATGTCACTCGTTGTGGAGCT
sbi-MIR1063g	0	1	4	11	0	0	0	0	0	0	0	0	ppt-MIR1063g	AATGAGTGAGAGAGTGAGGGC	CCTCACTCTCCCACCCATTGAATTCGCTTTGAGAAGTGTGCAAACACATATCTCAATGCAAACCTGCTTTGAGATGTGTGTTTACACACTTCTCAAAGCGAATCCAATGAGTGAGAGAGTGAGGGC
sbi-MIR1440a	21	19	21	20	3	16	0	0	0	0	0	0	osa-MIR1440b	GGATGGACGTGTCTCACGCTT	CCGTGTAATACGTCCATTCCCAAATAACACATTTCTTATGATGGGGTGATGGCTGGGATGGACGTGTCTCACGCTT
sbi-MIR1440b	21	19	21	20	3	16	0	0	0	0	0	0	osa-MIR1440b	GGATGGACGTGTCTCACGCTT	CCGTGAGACACGTCCATTCCCAATTAACACCTTGCTTATGATGAGGTGATGGCTGGGATGGACGTGTCTCACGCTT
sbi-MIR1441a	34	15	37	91	45	50	20	33	14	9	1	4	osa-MIR1441	ACCCCTCCCGACATACTTCCGACA	ACCCCTCCCGACATACTTCCGACACATCCGATGTGACACCCAAAAAATTTTCGTTCCCAATTTAAACAGGCCCTTAGGCCTTGTTTAGATGGAGGGTGAAAAAATTTTGAGTGTCACATCGAATGTTTTATAGGATGTCGGAAGGGGTAT
sbi-MIR1441b	54	54	46	108	66	89	71	77	29	19	33	18	osa-MIR1441	GTCACATCGGATATGTCAGAAGGA	CTTTCCGACACATCCGGTGTGGCACCTAAAATTTTTTTATCTCTAATCTAAACAGGCCCTTAGATTGGAGATGAAAAATTTTTAGATGTCACATCGGATATGTCAGAAGGA
sbi-MIR156f	931	565	593	1155	1644	1712	279	216	91	63	121	63	vvi-MIR156f	AGGAGATAGACACAACTGAGCAGG	AGGAGATAGACACAACTGAGCAGGCACATGCTACAATACATTATCGGATAATGTATTGTAGCATGTGCCTGTTCAGTTGTGTCTATCTCCTAC
sbi-MIR160i	0	7	5	10	3	9	7	6	6	0	1	0	lus-MIR160i	CGACCTGACTCTGGGCGCCGAGGA	CACGGCTCCAGGTGCGGGTGCCGATGGCGTACACGTGGGCGACCTGACTCTGGGCGCCGAGGA
sbi-MIR164b	9	6	18	32	36	28	18	10	3	3	4	3	tcc-MIR164b	ACGGGGCTAAAAAATTTTGGGGCC	ACGGGGCTAAAAAATTTTGGGGCCAAAATTTTGGGCTGCAACTGTGCACGCACTCCCATGGAAGCCCACCAATAACAACTTGAGCTAGTTGTTATTGGTGGGCTTTCATGGGAGTACGTGCACAGTTGCAGCCTAAAATTTTGGCCCTAAAATTTGTTGGGCCCGTTT
sbi-MIR166l	0	0	0	12	8	2	3	1	3	0	1	0	rco-MIR166b	AGCGGACAGAAAGCTAAAACGAGA	TTATTTTATTTTTGCTCTTCTACAAGCGGACGACGCCAGGGATTCGGAGAGTGGTTGCGTGAGCGGACAGAAAGCTAAAACGAGA
sbi-MIR166m	520	495	725	1214	1890	862	538	308	257	95	262	108	lus-MIR166d	CCCCTACCTGGCGCGCCA	GTGTCGAGGCGGAGTGGCTGGAATCCGTGAGCCATCGAGGCTTTCCCCCGTAGGGAAAGATGAATGCCACGCAAAAGGCCCCTACCTGGCGCGCCA
sbi-MIR167j	4	3	4	25	5	3	7	3	11	3	1	1	aly-MIR167d	TAGAGAAGAACCGCGGGTACC	TACCCGCGGCTCTTCTTTAGTCTAATTTTAATGAACTAAATGAAAAAAATGAAGGAAAAAATTGTCTATTTAGTTTATTAAGTTAGACTAGAGAAGAACCGCGGGTACC
sbi-MIR169p	0	0	0	0	4	0	2	0	2	0	0	0	atr-MIR169b	AATGAGTGAGAGAGTGAGGGC	CCTCACTCTCCTACCCATTGGATTCGCTTTGAAAAGTATGCAAACACACATCTCAATGCGAATCTGCTTTGAGATGTGTGTTTGCACACTTCTCAATGCGAATCCAATGAGTGAGAGAGTGAGGGC
sbi-MIR169q	0	0	1	0	4	0	2	0	2	0	0	0	atr-MIR169b	AATGAGTGAGAGAGTGAGGGC	CCTCACTCTCCCACCCATTAGATTCGTTTTGAGAAGTGTGCAAATACACATCTCAATGTGAAATTGTTTTGAGATGTATGTTTACACACTTCTTAAAGTGAATCCAATGAGTGAGAGAGTGAGGGC
sbi-MIR169e	0	1	0	0	1	4	0	0	4	1	6	1	zma-MIR169e	TAGGCAGTCTCCTTGGCTAGC	TAGCCAAGGATGACTTGCCTATGTCCTTTGTCCCAAAGGATCAGAATGTGAACCTTTGAGTTGGTTCATAGGCAGTCTCCTTGGCTAGC
sbi-MIR169r	16	13	23	44	12	28	14	11	5	5	3	2	mtr-MIR169i	GGGGTCTGAGAACTAAACGGGGCC	GGGGTCTGAGAACTAAACGGGGCCAAAAAAATTTGGGGCCAAAATTTTAGGCTACAACTATGCACGCACTCCCATGGAAGCCAACCAATGACAACTGCAACTGCATGCAGCTCAAGTTGTTATTGGTGGGCTTCCATAGAAATGCGTGCACAGTTGTAGCATAAAATTTTGGCCCTAAAATTTTTTAGCCCCGTTTAGTTGTCAGGCCCCAA
sbi-MIR169u	71	48	39	45	59	68	1	0	0	0	1	2	zma-MIR169i	GTGTGGTCGCGGTCTCACA	GTGTGGTCGCGGTCTCACAGGCAGTCTCCTTGGCTAGCCCTGACTCACTC
sbi-MIR169s	43	16	21	69	105	55	42	25	16	4	8	7	mtr-MIR169i	AATTGGGGCCTGAGAACTAAACGG	AATTGGGGCCTGAGAACTAAACGGGGCCAAAAAATTTTGGGGCCAAAATTTTGTGCTGCAACTGTGCACGCACTCCCATAGAAGCCCACCAATGACAACATGCAGTTGCAGTTGTCATTGGTGGGCTTTTATGAGAGTGCGCGCACAGTTGCAGCCTAAAATTTTGGCCTTAAATTTTTTTAGCTCCGTTTAGTTCTCAGACTCCAATTC
sbi-MIR169t	9	6	18	32	36	28	18	10	3	3	4	2	mtr-MIR169i	ACGGGGCTAAAAAATTTTGGGGCC	ACGGGGCTAAAAAATTTTGGGGCCAAAATTTTGGGCTGCAATTGTGCACGCACTCCCATGGAAGTCCACCAATGACAACTGCAACTGCATGCAGCTCAAGTTGTCATTGGTGGGCTTCTATGGAAGTGCGTGCACAGTTGTAGCCCAAAATTTTGGCCCCAAATTTTTTTGGCCCCGTTT
sbi-MIR169v	9	20	9	34	143	40	19	10	9	13	74	3	zma-MIR169i	GGCAGTCTCCTTGGCTAGC	TAGCCAAGGATGACTTGCCTGTGTGCCGGCCTCGATCGATCTCCCGGCCCTCTCAAGGATCGATCATCGTGCGTGCGTGTCGATCGATCGTCGTCGTCGTCGTCACCTCTGGCAGAGAGCGAGACGATGATCGATCGATTAGCCGCGCGCCTTGGGTTGTTGGGGTGTGGTCGCGGTCTCACAGGCAGTCTCCTTGGCTAGC
sbi-MIR169w	10	2	0	0	0	7	0	1	0	0	0	0	zma-MIR169k	TAGCCAAGGATGAGCTGCCTG	TAGCCAAGGATGAGCTGCCTGTGGCCTCCAGCTGCAGAGGCTAGCTAGGCTACACATTGCGTGGCCAAGCTCCTCCGCTGCGCGTGGTCTCGCAGGCAGCCTCCTTGGCTAGT
sbi-MIR171b	11	34	12	10	33	15	11	5	6	25	30	17	mdm-MIR171b	ACCGAGGCGCGTCAATTGCTG	GCAATGACGCAGCTTATGAGGTCATACCGAGGCGCGTCAATTGCTG
sbi-MIR172k	82	93	94	163	124	70	74	73	32	22	18	8	atr-MIR172	GAAACTTTAGACTGAGACTGGCCT	GTCTATTTCATCTTAAAGTTTCACATCTTGGTAACCGGGAAATGAAACTTTAGACTGAGACTGGCCT
sbi-MIR172j	28	23	42	32	85	51	34	38	17	6	7	9	aly-MIR172d	ATACGCGGATACGAATACTCAGAT	ATACGCGGATACGAATACTCAGATACACCATTTTAGTGGATTTTCTTTTGAGAAAGTGTGTATCCGCGTATCC
sbi-MIR172e	0	0	0	0	0	0	0	0	0	0	0	0	mes-MIR172e	AAAGAGACTGTTTGCCGACTGCCC	GCAGTCGGCAAAGAATCCTTTGCCGACTGCTTTTAGAAGCAGTCGGCAAAGAGACTGTTTGCCGACTGCCC
sbi-MIR172h	11	9	3	10	3	0	6	7	3	2	2	6	nta-MIR172h	AGACTCGTAGATGATCATATGTGG	AGACTCGTAGATGATCATATGTGGGTGGCTTGTCGAACAAGGCAAGGTGAGGCGTGGAGCACTCTAGAGTCTTG
sbi-MIR2100	221	336	218	718	438	235	809	486	353	94	172	106	osa-MIR2100	GTAGAAACCTCTGGATAGCAACTT	GTAGAAACCTCTGGATAGCAACTTGGGAAATTTAGCAACTTGAGATAAGGAGTTGTTGGAGGAGGATTTTTATGC
sbi-MIR2101	32	25	27	25	35	14	26	13	7	4	9	6	osa-MIR2101	GCCGAGTGCTGTAGTTTCTGACGC	GCCAGAAGTTTGGCACTCGGCACAGATTAACTTTGCCGAGTGCTGTAGTTTCTGACGC
sbi-MIR2118b	20	9	12	27	26	15	6	11	11	2	2	2	zma-MIR2118b	TTCCCAATGCCTCCCATTCCTA	GGAATGGGAACATGGAGGAAAGCCTATCCTGTTTGTTTCCTCCTCCAGAAACAGAGGTGGAAGCTTGGTCCGGTGTTTCCCAATGCCTCCCATTCCTA
sbi-MIR2118f	20	9	12	27	26	15	6	11	11	2	2	2	osa-MIR2118f	TTCCCAATGCCTCCCATTCCTA	GGAATGGGAGCATGGAGGAAAGCATGTGCACTTCCACAACTGGAGGTGAATGTTGTATCTTGCTTTCCCAATGCCTCCCATTCCTA
sbi-MIR2610b	3	4	10	14	0	2	0	0	0	0	0	0	mtr-MIR2610b	ACTCGAGTTGGGCCGTCGGACGAA	ACTCGAGTTGGGCCGTCGGACGAAAACGTCGACATCCCAGGCTTGGGCGC
sbi-MIR2670d	40	48	28	91	92	123	28	45	12	16	13	12	mtr-MIR2670d	AGTTCGGAGGGTAAAGTAGACACC	TGTCTATTTTACCCCTCAAACTATGAAACGGTCTAATTTACTCCCTGAACTATCCAAAACCATTCAAATCACCCCTGTAGCAAAACCATAGTTACTGTAGCAAAACCACCATAAAAATCGCTCGGGGGGTTATTTGAACGGTTTTAGATAGTTCAGGGGATAAATTAGACCGTTTGAGAGTTCGGAGGGTAAAGTAGACACC
sbi-MIR2863b	4	3	4	25	5	3	7	3	11	3	1	1	osa-MIR2863b	TAGAGAAGAACCGCGGGTACC	TACCCGCGGTTTTTCTCTAGTGTAATTTAATGAACTAAAGAGACAATTCCTTTCCTCATTTTTTTCATTTAGTTCATTTAGTTACACTAGAGAAGAACCGCGGGTACC
sbi-MIR2863d	7	6	4	6	14	2	17	4	2	2	0	1	osa-MIR2863b	AGAAGAACCGCGGGTACCCGT	GGATACCCGCGGTTCTTCTCTAGTGTAATTTAATGAATAAAATAGACAATTCCTTTTCTCATTTTTTTTTCATTTAGTTCATTTAGTTACACAAGAGAAGAACCGCGGGTACCCGT
sbi-MIR2863e	7	6	4	6	14	2	17	4	2	2	0	1	osa-MIR2863b	AGAAGAACCGCGGGTACCCGT	GGATACCCGCGGTTTTTCTCTAGTGTAATTTAATGAACTAAAGAGACAATTCCTTTCCTCATTTTTTTCATTTAGTTCATTTAGTTACACTAGAGAAGAACCGCGGGTACCCGT
sbi-MIR2863c	4	3	4	25	5	3	7	3	11	3	1	1	osa-MIR2863c	TAGAGAAGAACCGCGGGTACC	TACCCACGGTTCTTCTCTAGTGTAACTAAATGAACTAAAATTTAGTTCATTTAGTCACACTAGAGAAGAACCGCGGGTACC
sbi-MIR2863f	7	6	4	6	14	2	17	4	2	2	0	1	osa-MIR2863c	AGAAGAACCGCGGGTACCCGT	GGATACCCACGGTTCTTCTCTAGTGTAACTAAATGAACTAAAATTTAGTTCATTTAGTCACACTAGAGAAGAACCGCGGGTACCCGT
sbi-MIR319d	4	3	4	25	5	3	7	3	11	3	1	1	aly-MIR319d	TAGAGAAGAACCGCGGGTACC	TACCCGTGGTTCTTCTCTAGTATAATTTAATTAACTAAATAGACAATTTTTCTCTCAATTTTTTCATTTAGTTAATTTAGTTACACTAGAGAAGAACCGCGGGTACC
sbi-MIR319e	7	6	4	6	14	2	17	4	2	2	0	1	aly-MIR319d	AGAAGAACCGCGGGTACCCGT	GGATACCCGTGGTTCTTCTCTAGTATAATTTAATTAACTAAATAGACAATTTTTCTCTCAATTTTTTCATTTAGTTAATTTAGTTACACTAGAGAAGAACCGCGGGTACCCGT
sbi-MIR393c	7	21	15	25	24	25	30	36	12	6	10	6	lus-MIR393c	AACAGTGGAGAGAAGTGTGAACAC	AACAGTGGAGAGAAGTGTGAACACAGTTGAGAGAAGTGCAGCATTGTGTTACTGATAAAATGAACGCAGTTTTTCTCTCAACTGTGTTCACACTTCTCTCCACTGTTTC
sbi-MIR393d	7	21	15	25	24	25	30	36	12	6	10	6	lus-MIR393c	AACAGTGGAGAGAAGTGTGAACAC	AACAGTGGAGAGAAGTGTGAACACAGTTGAGAGAAAAACTGCGTTCATTTTATCAGTAACACAATGCTGCACTTCTCTCAACTGTGTTCACACTTCTCTCCACTGTTTC
sbi-MIR394c	88	95	123	222	142	123	93	87	44	34	15	23	mes-MIR394a	TAACTGAGAACCGCCTGTAGAAAC	TAACTGAGAACCGCCTGTAGAAACAGATTTCTACAGGCGGTTCAGTTATG
sbi-MIR395a	4	3	4	25	5	3	7	3	11	3	1	1	vun-MIR395	TAGAGAAGAACCGCGGGTACC	TACCTGCGGTTCTTCTCTAGTATAATTTAATGAACTAAACAGATAATTCCTTCCCTCATTTTTTTTTCATTTAGTTACACTAGAGAAGAACCGCGGGTACC
sbi-MIR395b	2	0	0	0	0	0	4	3	2	0	1	0	vun-MIR395	AGAAGAACCGCGGGTACCCGT	GGATACCTGCGGTTCTTCTCTAGTATAATTTAATGAACTAAACAGATAATTCCTTCCCTCATTTTTTTTTCATTTAGTTACACTAGAGAAGAACCGCGGGTACCCGT
sbi-MIR395n	11	9	3	10	3	0	6	7	3	2	2	6	aly-MIR395d	AGACTCGTAGATGATCATATGTGG	AGACTCGTAGATGATCATATGTGGGTGGCTTGTCGAACAGGGCAAGGTGAGGCGTGGAGAACTCTAGAGTCTTG
sbi-MIR395d	2	0	0	0	0	0	4	3	2	0	1	0	aly-MIR395d	AGACTCGTAGATGATCATATGTGG	AGACTCGTAGATGATCATATGTGGGTGGCTTGCCGAACAGGGCAAGGTGAGGCGTGGAGAACTCTAGAGTCTTG
sbi-MIR395f	2	0	0	0	0	0	4	3	2	0	1	0	osa-MIR395f	ACATGCCCTCACAATGTGAATCGT	ACATGCCCTCACAATGTGAATCGTGTGGTCTATCTTGCGAGGGCATGTAC
sbi-MIR395m	6	2	5	23	4	16	0	0	0	0	1	0	gma-MIR395m	AATCCGGACTAGAAGATGGCT	AATCCGGACTAGAAGATGGCTATGTTTAGATAACCAATTAAAGAAGCTGTTGGAGGGTATTTTTCACCAAAATCTCTATTCCTAGCAATTAGGAATGATGTAGAGAGTCTCTTGGAGATGCTCTTATATAGTGTTCTCTAAATGGTTATCCAAATATAGCCATCTTCTATTTCGGATTTT
sbi-MIR396b	52	123	96	147	115	87	124	74	41	20	51	23	sly-MIR396b	GTAGAAACCTCTGGATAGCAACTT	GTAGAAACCTCTGGATAGCAACTTGGAAAATTTAGCAAGTTGAGATAAAGAGTTGTTGGAGGAGGATTTTTATGC
sbi-MIR398b	11	10	8	27	20	8	36	24	13	4	3	5	lus-MIR398b	AACTGAATCGCCTGTAGAAATGGG	AACTGAATCGCCTGTAGAAATGGGTTTCTACATTTCTACAGACGGTTCTCAGTTAA
sbi-MIR398c	39	39	80	86	109	58	21	33	9	1	1	2	zma-MIR398b	ATCTGGGCCGTCTAATCTGTAGGA	ATCTGGGCCGTCTAATCTGTAGGACATGTGTTTTGAGTCGTTGATCTTGCAGGTGAGATTTGCCTGGAGAA
sbi-MIR399a	178	181	397	285	158	261	249	189	88	31	36	30	csi-MIR399a	ACGGGGCTAAAAAATTTTGGGGCC	ACGGGGCTAAAAAATTTTGGGGCCAAAATTTTGGGCTGCAACTGTGCACGCACTCCCATGGAAGCCCACGAATGACAACTGCAACTGCATGCATGCAGCTCAAGTTGCCATTAGTGGGTTTCTATGGGAGTGCGTGCACAGTTGTAGCCTAAAATTTTGGTACCAAAATTTTTTGACCCCATTT
sbi-MIR408	25	14	6	47	40	75	45	28	23	8	8	5	vun-MIR408	GGAGGTGTGCGAAGGTAGGCT	GGAGGTGTGCGAAGGTAGGCTCAAGCGTTGATTCTGCTCATGAGCATAATGGTATAAGCTAAATGTATAAATAGTTATAGGAGGAGGACAATGTGAAAGATTAAGGTTCCTTTGTACTTCTCTAT
sbi-MIR415a	12	7	0	7	7	3	5	3	2	1	1	0	ath-MIR415	AACGATCTAGGAGAAGACAGGCCT	GCCTGTCTTCTCCTAGATCGTTCCACAGCCGCCCAACCCAGCACTCTTGTTTTTAGCTGCACAAAGAGCTAAAAACAAGAGTGCTGGGTTGGGCGGCTGTGGAACGATCTAGGAGAAGACAGGCCT
sbi-MIR415b	12	7	0	7	7	3	5	3	2	1	1	0	ath-MIR415	AACGATCTAGGAGAAGACAGGCCT	GCCTGTCTTCTCCTAGATCGTTCCACAGCCGCCCAACCCAGCACTCTTGTTTTTAGCTCTTTGTGCAGCTAAAAACAAGAGTGCTGGGTTGGGCGGCTGTGGAACGATCTAGGAGAAGACAGGCCT
sbi-MIR4366	33	26	15	39	25	19	19	13	9	3	0	1	gma-MIR4366	CGGGGTGGGCCTGTAGCTC	GCTGCAAGTCTATCTCAACATGCAAACCATCCACGGGAAGAGATCCAGTGGAGACGGGGTGGGCCTGTAGCTC
sbi-MIR444d	11	14	2	4	18	8	17	1	7	1	2	2	bdi-MIR444d	CTGCTGTGCCGGATTGGTAAG	TGCCAATCCCGCACAGCAAGTCCCTCGGAAAAACCCTCCATCGCGCGCGCAAGCTTGTCTCAGGGAGTCTCAGGGAGCAAGCTTGAGACTCCCTGAGACAAACTTGCGCGCACGATGGAGGGTTTTTCAAGGGGCCTGCTGTGCCGGATTGGTAAG
sbi-MIR5021a	70	62	80	130	103	98	72	47	19	11	12	9	ath-MIR5021	ATGAAACTCCATTGAGACTGGCCT	ATGAAACTCCATTGAGACTGGCCTTAGGCCAATCTCAATGGAGTTTTATGG
sbi-MIR5021b	70	62	80	130	103	98	72	47	19	11	12	9	ath-MIR5021	ATGAAACTCCATTGAGACTGGCCT	ATGAAACTCCATTGAGACTGGCCTTAGGCCATCCTCAATGGGAGTTTCATGA
sbi-MIR5060	1	1	6	14	0	0	6	7	0	0	0	0	bdi-MIR5060	GTGCAGGGTGTGGAGCTGGCGTCT	GTGCAGGGTGTGGAGCTGGCGTCTGCGGCACCGACCGATGGATAGGTTTTTCATCGGACGTCCGGGCGCTAGCACTTCCACATGTACAA
sbi-MIR5070a	4	3	4	25	5	3	7	3	11	3	1	1	ata-MIR5070	TAGAGAAGAACCGCGGGTACC	TACTCGCGGTTCTTCTCTAGTGTAATTTAATGAACTAAATAAACAATTATTTTTCTCATTTTTTTCATTTAGTTTATTTAGTTACACTAGAGAAGAACCGCGGGTACC
sbi-MIR5070b	7	6	3	6	14	2	14	4	2	1	0	1	ata-MIR5070	AGAAGAACCGCGGGTACCCGT	GGATACCCGCAGTTCTTCTCTAGTGTAATTTAATGAACTAAATAGACAATTTCTTCCCTCATTTTTTCCATTTAGTTCATTTAGTTACACTAAAGAAGAACCGCGGGTACCCGT
sbi-MIR5070c	7	6	4	6	14	2	17	4	2	2	0	1	ata-MIR5070	AGAAGAACCGCGGGTACCCGT	GGATACTCGCGGTTCTTCTCTAGTGTAATTTAATGAACTAAATAAACAATTATTTTTCTCATTTTTTTCATTTAGTTTATTTAGTTACACTAGAGAAGAACCGCGGGTACCCGT
sbi-MIR5082	13	2	7	0	0	0	0	1	2	3	1	0	osa-MIR5082	ACTGCTCGGGCTGCGGCTGCGGAG	ACTGCTCGGGCTGCGGCTGCGGAGGGCCGGGCCCGCGTGCGTGAGGCCGCTCTCGCTTGGGAGCGCGAGTGCGACGCGGCCGACGCCTTGGCCCGCCAGATCGCAGACGCCGAGCAGTTC
sbi-MIR5174c	7	12	14	37	15	20	19	6	11	2	7	1	bdi-MIR5174c	CTGAGAACTGAGAACCGAACAGCT	CTGAGAACTGAGAACCGAACAGCTAACCGAAATTTTCGGTTTCGGTTATTTCGGTTCCGGTTCCGGTTCTCGGTT
sbi-MIR5174d	4	7	11	10	9	0	16	10	4	2	1	5	bdi-MIR5174c	ACTGAGAACCGAACAGCTAACCGA	ACTGAGAACCGAACAGCTAACCGAAATTTTCAGTTCCGGTTCCGGTTATTTCGGTTTCGGTTTCGGTTCTCGGTTA
sbi-MIR5265	21	6	2	3	0	21	0	0	0	0	0	0	mtr-MIR5265	TGTGATTGGTCGCGCCGGTGTC	CATGGCGCCACCACTCACATGACCAGCGCATGTTTGGAGAAGGGCCAAACCTGTGGCTGTCATGTGATTGGTCGCGCCGGTGTC
sbi-MIR530b	1080	824	592	420	1037	907	485	171	149	22	8	6	bdi-MIR530b	TGCATTTGCACCTGCACCTCC	TGCATTTGCACCTGCACCTCCGAAGGGCGACTCTAGCTCGTGCAAGCATGGTGACACATATGGTGTGTTCTTGATGATGCATGCATGCTCTCTTCCTTTATAGGTGCAGGGGCAGATGCAGT
sbi-MIR531	46	20	20	47	43	54	14	21	9	1	7	10	tae-MIR531	CACGCGGCTCCGTCGAGCGG	CCTCGCCGGGGCACGCGTGCGCGCGGCTGTGGCTGTGCACGCGGCTCCGTCGAGCGG
sbi-MIR5337b	117	79	138	222	248	186	117	97	34	17	25	16	osa-MIR5337b	ATAACTGAACCGCCTGTAGAAATG	ATAACTGAACCGCCTGTAGAAATGAATTTCTACAAGCGGCTCTCAGTTAACC
sbi-MIR5337c	117	79	138	222	248	186	117	97	34	17	25	16	osa-MIR5337b	ATAACTGAACCGCCTGTAGAAATG	ATAACTGAACCGCCTGTAGAAATGAATTTCTACAGGCGGTTCTTAGTTACCC
sbi-MIR5495	28	63	121	172	145	66	76	59	19	14	17	12	osa-MIR5495	GAAACTGTGCATTGAGACTGGCCT	GAAACTGTGCATTGAGACTGGCCTTAGGCCATTCGCAATGGGAGTTTTAT
sbi-MIR5525a	5	10	23	30	27	28	26	29	7	10	2	2	osa-MIR5525	ACCGAAAACCGAACACTGAACCGAA	ACCGAAAACCGAACACTGAACCGAACCGAACCGAAACCGAACCGAATAGTCGATTTTTCGGTTTTTCGGTTCGGTGTCGGTTTTCGTTTC
sbi-MIR5525b	5	10	23	30	27	28	26	29	7	10	2	2	osa-MIR5525	ACCGAAAACCGAACACTGAACCGAA	ACCGAAAACCGAACACTGAACCGAACCGAACCGAAACCGAACCGAATAGTCGATTTTTTCGGTTTTTCGGTTCGGTGTCGGTTTTCGTTTC
sbi-MIR5557	29	14	8	46	23	10	22	22	12	1	6	5	mtr-MIR5557	AGAGGGTGATGTAGACTTTTTCCT	GAAAAAGTCTACATCACCCCCTAAACGGTGATGTCTACTTTACCTCCCGAACTATGAAACGGTCTAATTTACCTCCTGAAACTAGGGGATGATTTGAACGGTTTTGCATAGTTCAGGGAGTAAATTAGACCATTTCATAGTTCAGAGTGTAAAGTAGACACCATCCTATAGTTCAGAGGGTGATGTAGACTTTTTCCT
sbi-MIR5780b	2	6	6	28	4	0	9	0	1	2	2	2	gma-MIR5780b	AGGACCGTAGACGTCACATCGCCT	ACGATTGGTGTCTATGGTCGGTGGACTCAGAACATGAAAAGCGATGAGAGCAAGGCGATAGGTGTATCTATGGTCGGAGGACCGTAGACGTCACATCGCCT
sbi-MIR6116a	10	5	4	28	18	11	635	453	266	69	167	48	cca-MIR6116	AGGATGGATGTATCTCATGGCC	ACATGGGATACATCCATCCCCAATGCAACAGGTCTTGGTCTTACCACCTGATGGCTGAGGATGGATGTATCTCATGGCC
sbi-MIR6116b	10	5	4	28	18	11	635	453	266	69	167	48	cca-MIR6116	AGGATGGATGTATCTCATGGCC	ACATGAGATACATCCATCCCCAATGCAACAGGTCTTGGTCTGAGCACCTGATGGCTGAGGATGGATGTATCTCATGGCC
sbi-MIR6116c	10	5	4	28	18	11	635	453	266	69	167	48	cca-MIR6116	AGGATGGATGTATCTCATGGCC	ACATGAGATACATCCATCCCCAATGCAACAGTTCTTGGTCTGACCACCTGATGGCTGAGGATGGATGTATCTCATGGCC
sbi-MIR6116d	10	5	4	28	18	11	635	453	266	69	167	48	cca-MIR6116	AGGATGGATGTATCTCATGGCC	ACATGAGATACATTCATCCCCAATGCAACAGGTCTTGGTCTGACCACCTGATGGCTGAGGATGGATGTATCTCATGGCC
sbi-MIR6140a	9	13	10	29	43	8	35	16	8	4	3	4	pgi-MIR6140a	ATGAAACTTCATTGAGACTGGCCT	GCCATTCTCAATGGGAGTTTTATAGCCCAGTTTCTAACACATCTATATTTTGGAAACAGTGCATTAGAGTTTTATGGGGATGAAACTCTCTCTACTCCCATGAAACTCTTATCATCTCTCTCTTCATTACTATAGCGTCACATCAACATATTTAATGTGCATGAAACTCTCATGAAACTTCATTGAGACTGGCCT
sbi-MIR6182a	58	64	38	74	86	83	71	56	37	9	11	9	hvu-MIR6182	CAAGAGGAAAGCAGTCGGCAAAGC	CAAGAGGAAAGCAGTCGGCAAAGCCTTTGCCACCTGCCAGTATGGCAGTCGGCAAAGGGAACGAACGCCGTTGTGAGATGACGGAGCTCTTTGCTCACTGACTTTCTTGGCAGGTGGCAAAGGGCTCTTTGCCGACTGCCTTTCTTGGT
sbi-MIR6182b	22	17	28	71	32	24	28	29	16	6	9	3	hvu-MIR6182	AAGAAAGGCAGTCGGCAAAGAGCC	AAGAAAGGCAGTCGGCAAAGAGCCCTTTGCCACCTGCCAAGAAAGACAGTCGGCAAAGAGCCCTTTGCCACCTGCCAAGAAAGGCAGTCGGCAAAGAGCTTCGTCATCTCACAACGGCGTTCGTTCCCTTTGCCGACTGCTATACTGGCAGGTGGCAAAGGCTTTGCCGACTGCTTTCCTCTTGGCAGGTGGCAAAGGTTTCTTTGCCGATGAATTTTTTGC
sbi-MIR6182c	29	52	35	61	64	66	48	33	25	8	12	7	hvu-MIR6182	AGAGGAAAGCAGTCGGCAAAGCCT	AGAGGAAAGCAGTCGGCAAAGCCTTTGCCACCTGCCAGTATGGCAGTCGGCAAAGGGAACGAACGCCGTTGTGAGATGACGGAGCTCTTTGCTCACTGACTTTCTTGGCAGGTGGCAAAGGGCTCTTTGCCGACTGCCTTTCTTG
sbi-MIR7127b	3	0	0	2	2	0	16	8	1	1	0	0	mdm-MIR7127b	ATCATTGGAATACTAGCTAGGCTG	ATCATTGGAATACTAGCTAGGCTGCAAGATCCTGCCGGCAGGATCTTGCAGCCTAGCTAGTATTCCAATGATGT
sbi-MIR7484la	162	111	146	230	264	206	161	143	51	27	33	26	gra-MIR7484l	ATAACTGAACCGCCTGTAGAAATG	ATAACTGAACCGCCTGTAGAAATGGATTTTATACAGGCGGTTCAATTATGC
sbi-MIR7484lb	21	20	28	61	44	29	20	8	5	2	6	1	gra-MIR7484l	TAATGAGAACCGCCTGTAGAAAAT	TAATGAGAACCGCCTGTAGAAAATACATTTCTACAGGCGAGTGGCATAAATGAACCGCCTGTAGAAAGTTCATTTCTATAGGCGGGTGGCATAACTGAACCACCTGTAGAAATGGATTTCTACAGGCGGTTCTAAGTTACC
sbi-MIR7492o	92	79	122	255	234	136	141	116	64	23	35	18	gra-MIR7492o	AGAAACCGTCTGTAGAAATATGAT	AGAAACCGTCTGTAGAAATATGATTTTTAGTGGCGGTTCCTTAGAAAAACCATCTGTAAAAATGTATAATTTCTACGGGCGGTTTTGTTA
sbi-MIR7708a	9	6	18	32	36	28	18	10	3	3	4	2	bdi-MIR7708a	ACGGGGCTAAAAAATTTTGGGGCC	ACGGGGCTAAAAAATTTTGGGGCCAAAATTTTGGGCTGCAATTGTGCACGCACTCCTATAAAAACCCACCAATGACAACTTGAGCTGCATGTTGTTATTGGTAGGCTTCCATAGGAGTGCGTGCACAGTTACAGTCCAAATTTTGGTCCAAAATTTTTTGGTCTCATTT
sbi-MIR7712	4	0	0	14	0	9	4	1	3	1	0	0	bdi-MIR7712	AACTATTGTATGGATGGGCT	GCCATGTATTAATAGTGAATAGCTAACTATTGTATGGATGGGCT
sbi-MIR7751	0	0	0	12	0	0	0	0	0	0	0	0	bdi-MIR7751	GGCTTGGAGATGGTCGTC	CGATCGTCTCTGAGCCCTCAGTTGGCTTGGAGATGGTCGTC
sbi-MIR7764	6	3	0	11	0	3	38	10	9	3	3	3	bdi-MIR7764	AGAGATATGTAGAGATTT	AGAGATATGTAGAGATTTTCTTTTCTATATATCTTGAT
sbi-MIR7831a	4	3	4	25	5	3	7	3	11	3	1	1	ptc-MIR7831	TAGAGAAGAACCGCGGGTACC	TATCCGTGGTTCTTCTCTAGTGTAACTAACTGAACTAAATAGACAATTTTTTTCCTCATTTTTTTTATTTAGTTACACTAGAGAAGAACCGCGGGTACC
sbi-MIR7831b	9	6	18	32	36	28	18	10	3	3	4	2	ptc-MIR7831	ACGGGGCTAAAAAATTTTGGGGCC	ACGGGGCTAAAAAATTTTGGGGCCAAAATTTTGAGCTGCAACTGTGCACGCACTCCCATCGAAGCCCATCAATGACAACTGCAACTGCATGCAGCTTAAGTTGTCATTGGTGGGTTTCCATGAGAATGCGTGTACAGTTGCAGCCTAAAATTTTGGTCCTAAATTTTTTTGACCCCGTTT
sbi-MIR8000	5	10	23	30	27	28	26	29	7	10	2	2	stu-MIR8000	ACCGAAAACCGAACACTGAACCGAA	ACCGAAAACCGAACACTGAACCGAACCGAACCGAAACCGAACCGAATAGTCGGTTTTTCGGTTCGGTGTCGGTTTTCGTTTC
sbi-MIR8005b	2	5	0	17	10	6	3	0	1	1	2	1	stu-MIR8005b	AAAACACTAGGAGAACTCCACC	TGGGGTTCTTATAGTGTTTTAGTATTTAAAATTTAGTATAAACTTTCCCTAGTAAATGTCTCCTAGTGAGGATTTCCTAGTGTTTAACTAGTGGTAGTGTTTTATTACTAACTAAAAACACTAGGAGAACTCCACC
sbi-MIR8133a	27	23	31	60	19	29	17	48	15	10	7	6	ppe-MIR8133	AACCTAGAACCGCCTGTAGAAATC	AACCTAGAACCGCCTGTAGAAATCCATTTCTATAGGCGGTTTAATTATGCCACCCCCTGTAGAAATATATTTTCTACAGGCGGTTCAGTTATGCCACCCCGCCTGTAAAAATGTATTTTCTACAGGCTGTTCTCATTAC
sbi-MIR8133b	21	20	28	61	44	29	20	8	5	2	6	1	ppe-MIR8133	TAATGAGAACCGCCTGTAGAAAAT	TAATGAGAACCGCCTGTAGAAAATACATTTCTATAGGCGGGTGGCATTACT
sbi-MIR8183	0	0	0	14	0	0	0	0	1	0	0	0	ath-MIR8183	TAGCTGACAGAATTCCACGAG	CGTGGAATTCTTTGTTGACGGTCCTTAAGTACCAAATATAGTCATCGCAGAAATGGAGAAGGGGATCTATAATACGACCAACGCCCAGACTTAGGGTTTTAGCTGACAGAATTCCACGAG
sbi-MIR826b	9	22	14	40	62	17	45	26	25	3	16	1	ath-MIR826b	AAACCGTCTGTAGAAATAATTTGA	ATGTATTTCTATAGGTGGTTCTTCTAAGAAACCGCTAGTGAAAATCATATTTCGGTTTCTTAAGAAAACCGTCTGTAGAAATAATTTGA
sbi-MIR835	0	0	0	0	0	0	26	6	2	0	1	3	aly-MIR835	AGATGTCACTCGTTGTGGAGCT	TTCTCGATGGGTGGTCATCCTTTCAGATGTCACTCGTTGTGGAGCT
sbi-MIR839	20	14	8	61	34	30	17	17	7	6	7	1	aly-MIR839	AGTTTGAGGGGTAAAGTAGACACC	TGTCTACTTTACCCCCGAACTATGAAACGGTCTAATTTACCCCTGAACTATCCAAAACCGTTCAAATCACCCCCTGGACGGTTTTTGACGGCTGATTTGCTACAGTAACCATGGTTTTGCAAAACTGCCGTCAAAAACCGCCTAGGGGTGATTTGAATGGTTTTGGATAGTTCAGAGGGTAAATTAGACCATTTCATAGTTTGAGGGGTAAAGTAGACACC
sbi-MIR845	0	4	3	16	20	0	0	9	11	1	0	3	cme-MIR845	ATATGAGGACTGGATGCAAGTTG	ATATGAGGACTGGATGCAAGTTGTAGAATATGATGGCAAGGCACTCCTGAGTTTCAAGCAGAAAAAGAAATCTGTCACAACACGAAGCGATGCTGCAGCTGCCTCAACAAGCAATCCTGCTTCATATGG
sbi-MIR8591	0	1	0	16	16	5	9	6	0	0	1	0	atr-MIR8591	TAGACTAGAGAAGAACCACGAGTA	CCCACGGTTCTTTTCTAGTTTAACTTAATAAACTAAATAGATAAAAAAAAATTCTCTTCATTAAGTTAGACTAGAGAAGAACCACGAGTA
sbi-MIR8639e	59	1605	256	92	87	92	48	18	25	227	97	287	gra-MIR8639e	GGGCGATTGTCACTGCTT	GGGCGATTGTCACTGCTTATAGACCCTTCCTACAATATATACTAAGAGATATAAAGGCAGTACAGTCTCCATA
sbi-MIR8642	27	23	31	60	19	29	17	48	15	10	7	6	gra-MIR8642	AACCTAGAACCGCCTGTAGAAATC	AACCTAGAACCGCCTGTAGAAATCCATTTCTATAGGCAGTTCAATTATGCCACCCGCCTGTAGAAATGTATTTTCTACAGGCGGTTCAGTTAT
sbi-MIR8656	17	2	1	14	9	0	3	1	1	0	0	0	gra-MIR8656	AATTTCGTGAGAGTGTAGCACTTT	AGTGCATGCATCCATGGAGGCCTCTCTTTAGGCCGTATAGTTGGTGAGGAGAAAAATTTCGTGAGAGTGTAGCACTTT
sbi-MIR8684a	107	105	165	202	158	140	119	107	37	28	22	17	gra-MIR8684	TAACTGAGAACCGCCTGTAGAAAT	TAACTGAGAACCGCCTGTAGAAATTCATTTATTTCTACAGGCGGTTCAGTTATG
sbi-MIR8684b	19	50	74	69	84	56	52	33	16	13	12	9	gra-MIR8684	ACTGAGAACCGCCTGTAGAAATTC	ACTGAGAACCGCCTGTAGAAATTCATTTATTTCTACAGGCGGTTCAGTTA
sbi-MIR8716	21	22	6	47	39	4	72	46	27	4	9	3	gra-MIR8716	AGAAGTAGTAGAAATATTTGAACT	TTTAAATATTTATACTATTTATCTAAAAAAATTAAGAAGTAGTAGAAATATTTGAACT
sbi-MIR8728	9	6	18	32	36	28	18	10	3	3	4	2	gra-MIR8728	ACGGGGCTAAAAAATTTTGGGGCC	ACGGGGCTAAAAAATTTTGGGGCCAAAATTTTAGACTGCAACTGTGCACACACTCCCATGTAAACCCACCAATGACAACTTGGGCTGCAGTTGCAGTTGCAATTGTCATTGGTGAGCTTCCATGGAGTACGTGCACAGTTGCAGCCTAAAATTTTGACCCTAAATTTTGTTGGCCCCGTTT
sbi-MIR8731	92	79	122	255	234	136	141	116	64	23	35	18	gra-MIR8731	AGAAACCGTCTGTAGAAATATGAT	AGAAACCGTCTGTAGAAATATGATTTTTACATGCGGTTGTCCTAAGAAATACATGATTTCTATAGGCGGTTTTGTT
sbi-MIR903	3	4	10	14	0	2	0	0	0	0	0	0	ppt-MIR903	ACTCGAGTTGGGCCGTCGGACGAA	ACTCGAGTTGGGCCGTCGGACGAAAACGTCGGCGTCCCGAGCTTGGGCGC
sbi-MIR909	22	17	28	71	32	24	28	29	16	6	9	3	cre-MIR909	AAGAAAGGCAGTCGGCAAAGAGCC	AAGAAAGGCAGTCGGCAAAGAGCCCTTTGCCACCTGCCAAAAAATACAGTCGGCAAAGAGCTCCGTCATCTCACAACGGCGTTTGTTCCTTTTGCCGACTGCCATACTGGCAGGTGGCAAAGACTTTGCCGACTGCTTTTCTCTTGG
sbi-MIR919	22	33	50	55	69	90	7	18	2	1	5	3	cre-MIR919	AGACGTTGTAGAGCGGTGCGCCGA	CGCGCGCTCCTCGTTGATGTCTGTGTCGCCATGGAGGGCGAGCTGCTGCTTCAGGGCAACCAGGCGCAGAGTAAAATCCTCAGCCTGCTCACCTGGGCGGAAAGACAGCAACTCCCACTCGCGGCGCAGACGTTGTAGAGCGGTGCGCCGA
sbi-MIR9470	0	3	15	11	3	10	1	2	1	0	1	0	sly-MIR9470	AAAGAGACTGTTTGCCGACTGCCC	GTAGTCGGCAAAGGACGTCTTTGCCGACTGTTTTTCTTTACCACCTACCAGGATAATTGGACAGTCGGCAAAGAGACTGTTTGCCGACTGCCC
sbi-MIR9661	54	23	33	56	65	20	70	72	31	13	15	9	tae-MIR9661	ATAGTCGAAGATGAAGTTGGTCAC	ATAGTCGAAGATGAAGTTGGTCACAGCGGTACGAAACAACTTTTTAGTGGTCTGCTGGTTTGGTCAATCTTTCATAATGGCATAC
sbi-MIR9668a	10	5	4	28	18	11	635	453	266	68	167	46	tae-MIR9668	AGGATGGATGTATCTCATGGCC	ACATGAGATACATCCATCCACAATGCAACAGGTCTTGGTCTGACCACCTGATGGCTAAGGATGGATGTATCTCATGGCC
sbi-MIR9668b	10	5	4	28	18	11	635	453	266	69	167	48	tae-MIR9668	AGGATGGATGTATCTCATGGCC	ACATGAGATACATCCATCCCCAATGCAACAGGTCTTGGTCTGACCACTTAATGGCTGAGGATGGATGTATCTCATGGCC
sbi-MIR9668c	2	0	0	0	0	0	72	41	31	9	17	3	tae-MIR9668	GGATGGATGTATCTCATGGCC	CCATGAGACACTCCATCCTCAGCCATCAGGTGGTAAGTGGAACTCCTGTTGCATTGGGGATGGATGTATCTCATGGCC
sbi-MIR9746d	6	2	0	21	3	6	0	1	0	0	0	0	gma-MIR9746d	CTGTAGACCTGGGATGTCTGTCCA	CTGTAGACCTGGGATGTCTGTCCATGGATCAACTGATGCTTGTATTCAAGAAGGAGACAAACCACTAGTGCAACATCCACACGGAATCACTCCATTCTCTTGTGGATGGTGCTCTTCTACTGGATTAAACTTTTCTTCTTGAAACTAGCATGGGTCTGCTTTGTGGACCTACATCCTAGCTCTACAACA
sbi-MIR9762	17	11	20	23	40	4	19	15	13	4	3	1	gma-MIR9762	AACAAACCGCCTGTAGAAATAAGA	AACAAACCGCCTGTAGAAATAAGATTTGTACAGGCGGTTTCTTAGGAGAACCGCCTGTAGAAATACATGATTTCTACAGGCGGTTTTGTTAG
sbi-MIR9774	300	487	488	239	309	287	80	89	53	15	25	49	tae-MIR9774	CAGGATATTGGGTATTTCTT	GAAATACCCAATATCTTGTTCCATCAGGATATTGGGTATTTCTT
