# Supplementary material for: Global mRNA and microRNA expression dynamics in response to anthracnose infection in sorghum
Source: BMC Genomics. 2020 Nov 3;21:760. doi: 10.1186/s12864-020-07138-0 (PMC7641857; doi:10.1186/s12864-020-07138-0)
Supplement: Supplementary file 8 — Table S8. List of all miRNA target genes identified in the sorghum genome. (XLSX 129 kb) [file 12864_2020_7138_MOESM8_ESM.xlsx]

## Sheet: Sheet1
Table S8. List of all miRNA target genes identified in the sorghum genome.
Query	Target Gene ID	TStart	TStop	TSlice	MFEperfect	MFEsite	MFEratio	AllenScore	Sequence	DegradomeCategory	DegradomePval
sbi-miR169e	Sobic.001G004901	930	949	940	-41.6	-30.9	0.742788	8	CCGGCGGG-CGUCCCUGGCCG&UAGCCAAGGAUGACUUGCCGG	2	0.0423505
sbi-miR156e	Sobic.001G006000	1598	1614	1608	-38.7	-27.3	0.705426	6.5	GUGCUUGCUC---UCUGUCA&UGACAGAAGAGAGCGAGCAC	1	0.00468011
sbi-miR6232a-5p	Sobic.001G007000	871	893	884	-37.3	-33.9	0.908847	1	AUGUACC-AAAAAGUCAAAGCGAC&GUCGCUUUGACUUUUUUGGUACAU	4	0.0466394
sbi-MIR5060	Sobic.001G012400	685	724	715	-53.7	-35.7	0.664804	36.5	CGCCGCCGGCUCCAAGGCCCUCAUCCUCAACACCCUGUAC&GUGCAGGGUGU----------------GGAGCUGGCGUCU	1	0.0657962
sbi-miR5386	Sobic.001G012800	2649	2671	2661	-44.9	-29.2	0.650334	9	AGGUGCUGGCGCGCGCGGCGACC&CGUCGCUGU-CGCGC--GCGCUG	4	1
sbi-miR5384	Sobic.001G015400	4956	4973	4964	-43.5	-32.7	0.751724	5	AUGUUGGACGGCGGUGGG&CGCGCCGCCGUCCAGCGG	2	0.777245
sbi-miR169a	Sobic.001G020000	903	925	914	-41.5	-27.18	0.65494	12	GCGGUGAGUCGGGAGUUUGGCUG&CAGCCAAG--GAUGACUUGCCGA	4	0.638058
sbi-miR5565c	Sobic.001G023100	5043	5063	5054	-36.6	-31	0.846995	3.5	UCACUUCAAUCCAUGUGUGUU&UACACAUGUGGAUUGAGGUGA	4	0.17828
sbi-miR5386	Sobic.001G033000	1661	1683	1671	-44.9	-30.5	0.679287	12	CUGCGCGCGCGGAAGUGGUGGCG&CGUCGCUG---UCGCGCGCGCUG	4	1
sbi-MIR531	Sobic.001G035600	1346	1363	1355	-45.9	-30.5	0.664488	5.5	CCGCA-GGCGGAGCC-CGUC&CACGCGGCUCCGUCGAGCGG	4	0.998172
sbi-miR6226-3p	Sobic.001G040600	10449	10471	10462	-42	-28.7	0.683333	8	GCGG-CGACUAGGCGCGACUAGUC&GAUUAGUCACGAUUAGUCGUCCGA	3	0.077143
sbi-MIR5265	Sobic.001G040600	10451	10474	10465	-45.7	-32.9	0.719912	6.5	GGCGACUAGGCGCGACUAGUCGCG&UGUGAUUGGUCGCGCC-GGU-GUC	0	0.0532108
sbi-miR5386	Sobic.001G041700	7422	7440	7431	-44.9	-29.9	0.665924	6.5	CGGCGCG-GCGAUGGUGCCG&CGUCGCUGUCGCGCGCGCUG	4	1
sbi-MIR4366	Sobic.001G041700	7509	7531	7521	-43.5	-31	0.712644	12	GGGCUGCGGCCAGUCCGCCACCG&CGG-GGUGGGC---CUGUAGCUC	3	0.44823
sbi-miR5568c-5p	Sobic.001G042800	3836	3860	3847	-32.3	-21.24	0.657585	16.5	CGACUGGCACGACAAGUGGAGCAGA&UCUGUUCCA----AAUUGUAAGUCG	4	0.979115
sbi-miR5386	Sobic.001G046100	15	35	25	-44.9	-32.1	0.714922	7	CGGUGAGCGUGGCGGCGAGCG&CG-UCGCUGUCGCGCGCGCUG	4	0.999998
sbi-miR5386	Sobic.001G046300	90	110	100	-44.9	-32.1	0.714922	7	CGGUGAGCGUGGCGGCGAGCG&CG-UCGCUGUCGCGCGCGCUG	1	0.325359
sbi-MIR169v	Sobic.001G046900	769	791	781	-39.9	-27.3	0.684211	7.5	GCUGGCGCGCAAGGAGCAGUGCC&GGCAGU-CUCCUUG---GCUAGC	4	0.974516
sbi-miR6226-3p	Sobic.001G049800	4312	4335	4326	-42	-31.9	0.759524	5	CUGGACGAUUAAUCGCGAUUAAUC&GAUUAGUCACGAUUAGUCGUCCGA	4	0.0814053
sbi-miR529	Sobic.001G050800	408	429	418	-36.7	-29.7	0.809264	7.5	GAAGGAGAGAGAGGAGGAGCAG&CUGU-AC-CCUCUCUCUUCUUC	2	0.115254
sbi-miR399b	Sobic.001G052700	669	689	681	-44.3	-30.5	0.688488	9.5	CGGGGCAGCUGCUCUG-UGGUU&UGCCAAAGGAG-AGCUGCCCUG	4	0.29362
sbi-miR1435a	Sobic.001G056800	3664	3683	3674	-24.8	-21.4	0.862903	5	AAAAAGUUUGACUUAGGACA&UUUCUUAAGUCAAACUUUUC	1	0.0066566
sbi-MIR169u	Sobic.001G062900	438	455	447	-38.9	-25.5	0.655527	6.5	CGUGCGGCCGU-ACCACGC&GUGUGGUCGCGGUCUCACA	3	0.915271
sbi-miR6225-5p	Sobic.001G063800	2147	2170	2161	-37	-33.1	0.894595	2	GAGAUGAAUCUUUUGAGCCUAGUU&AACUAGACUCAAAAGAUUCAUCUC	4	0.664864
sbi-miR408	Sobic.001G065900	4	30	17	-46.1	-30.3	0.657267	12.5	GCCGGGGAGAAGAAGCAGGGCCUGCAG&CUGCA----CUGCCUCU--UCCCUGGC	4	0.998945
sbi-miR5386	Sobic.001G084400	371	389	380	-44.9	-29.3	0.652561	7	CGGCCUGC-CGGCGGCGAUG&CGUCGCUGUCGCGCGCGCUG	4	1
sbi-miR395l	Sobic.001G089000	3833	3852	3844	-41.6	-28.3	0.680288	7	UUUUUCCCCCAGG-GCUUCAC&GUGAAGUGCUUGGGGGAACUC	4	0.472434
sbi-MIR5265	Sobic.001G091000	350	370	362	-45.7	-30.5	0.667396	9.5	GACGCCGGCGCCACC-GUCGUC&UGUGAUUGGUCGCGCCGGUGUC	3	0.720181
sbi-miR5384	Sobic.001G100000	206	227	217	-43.5	-29.9	0.687356	8	CCAGCUGCGGCCGGCGUGCGCG&CGCGC-CGCCG-UC-CAGC-GG	3	0.994154
sbi-MIR169u	Sobic.001G104700	332	351	342	-38.9	-28.1	0.722365	7.5	GGUGGUGACUGCGGCCGCGA&GUGUGGUCGCGGUC-UCACA	4	0.754958
sbi-miR529	Sobic.001G110150	1835	1853	1844	-36.7	-24.9	0.678474	9	GAGGAGGAG-GAGGGCGCCG&CUGUACCCUCUCUCUUCUUC	4	0.999962
sbi-MIR408	Sobic.001G115400	459	478	469	-44	-36.3	0.825	4	GGCCGGCC-UCGCGCACCUCC&GGAGGUGUGCGAAGGUAGGCU	4	0.0105577
sbi-miR437t	Sobic.001G118800	1341	1361	1352	-29.1	-21.3	0.731959	4	UUGUCAAACUUAUCUAACUUU&AAAGUUAGAGAAGUUUGACUU	4	0.651256
sbi-miR5384	Sobic.001G125900	883	901	890	-43.5	-28.5	0.655172	8	CCGC-GGGCGUGUCGGGGCG&CGCGCCG-C-CGUCCAGCGG	4	1
sbi-miR5568c-3p	Sobic.001G131400	2552	2572	2563	-36.7	-26.6	0.724796	2.5	CCUCAAUUUCAAACUGUAAGU&ACUUACAGUUUGGAACGGAGG	4	0.517945
sbi-miR6221-5p	Sobic.001G132500	44	66	56	-42.9	-34.8	0.811189	6	GGCAGAGGGCCGGAGGAUCAGAG&UUCUGA-CUUCUGGCCC-CUGCU	2	0.00550904
sbi-MIR169v	Sobic.001G132600	9347	9364	9356	-39.9	-27.8	0.696742	5	GCUCGGCGAGGAG-CUGCC&GGCAGUCUCCUUGGCUAGC	2	0.600663
sbi-MIR5265	Sobic.001G138900	605	629	617	-45.7	-31.24	0.683589	14.5	GGCGCCGGCGCCGCCUCCCGUCGCG&UGUGAU---UGGUCGCGCCGGUGUC	4	0.952079
sbi-miR408	Sobic.001G141300	601	622	612	-46.1	-32.6	0.707158	8	GCUACGGAGGAGGCGGCGGCGG&CUGC-ACUGCCUCUUCCCUGGC	4	0.87344
sbi-miR5384	Sobic.001G141300	670	687	677	-43.5	-29.7	0.682759	6	ACGGUGG-CGGCGGCGGCG&CGC-GCCGCCGUCCAGCGG	4	1
sbi-miR5384	Sobic.001G141300	701	719	710	-43.5	-33.1	0.76092	6.5	CCGUGAGGGCGGCGGCGGC&CGCGCCGCCGUCC-AGCGG	3	0.57248
sbi-MIR8639e	Sobic.001G141600	730	747	738	-33.9	-22.5	0.663717	8.5	GAGCAGGGGCAGGCGCCG&GGGCGAUUGUCACUGCUU	3	0.929394
sbi-MIR1441a	Sobic.001G143000	3460	3483	3474	-49.6	-33.1	0.667339	8	UCUCCGAGGUGUGAGGGGAGGGGU&ACCCCUCCCGACAUACUUCCGACA	4	0.603886
sbi-miR5384	Sobic.001G145700	167	185	176	-43.5	-33.9	0.77931	5.5	CCGUGUGGGCGGCGGCGGU&CGCGCCGCCGUCCA-GCGG	4	0.865475
sbi-miR160b	Sobic.001G145700	173	193	184	-45.4	-29.7	0.654185	9	GGGCG-GCGGCGGUGCCGGGCG&UGCCUGGCUCC-CUGUAUGCCA	2	0.813682
sbi-MIR171b	Sobic.001G147200	3	24	15	-42	-29.28	0.697143	8	CAGCCUCCGCACGCGCCUCGGA&ACCGAGGCGCGU-CAAUUGCUG	4	0.609106
sbi-miR390	Sobic.001G156100	1025	1046	1036	-44.4	-29	0.653153	12.5	GGCGCUGUCCUCGGAGGAGCUC&AAGCUC-AGGAGGGAUAGCGCC	4	0.882502
sbi-miR396b	Sobic.001G156500	1930	1952	1941	-35	-24.08	0.688	10	CAGUUCGAGGAAAAAGUGUGGAG&UUCCACA--GCUUUCUUGAACUG	3	0.207053
sbi-miR396d	Sobic.001G156500	1930	1952	1942	-40	-26.82	0.6705	9	CAGUUCGAGGAAAAAGUGUGGAG&CUCCACA-GGCUUUCUUGAACUG	3	0.0945568
sbi-miR5568b-5p	Sobic.001G170100	8820	8840	8831	-31	-21.2	0.683871	5	CAAAAGCUAUGAAUCAAGAAA&UUUCUAGGUACAUAGCUUUUG	4	0.883742
sbi-miR166g	Sobic.001G173300	2210	2230	2221	-42.4	-30.4	0.716981	8	CUGGAUUGAGGCCUGGGAUGA&UCGGACCAGGCUUCAAUCCCU	4	0.0691369
sbi-MIR4366	Sobic.001G177000	293	312	302	-43.5	-28.3	0.650575	9.5	CUGCUGCAGGUACGGCCCUG&CGGGGUGG-GCCUGUAGCUC	3	0.971665
sbi-miR5381	Sobic.001G177000	552	568	559	-39	-28.5	0.730769	4	GC-CGGCG-CGCAGAUCUU&AAGAUCUGUGGCGCCGAGC	3	0.283495
sbi-MIR166m	Sobic.001G177000	637	661	645	-42.1	-28.6	0.679335	17.5	GGGCGUGCCAGGUCGUGCUCAUGGG&CCC-------CUACCUGGCGCGCCA	3	0.837079
sbi-MIR2610b	Sobic.001G177000	678	702	694	-50	-35.6	0.712	9.5	CGCGUCGGCGGCGGCCC-GCUCGGGG&ACUCGAGUUGGGCCGUCG--GACGAA	3	0.0478046
sbi-MIR4366	Sobic.001G177000	705	726	717	-43.5	-30.8	0.708046	6.5	GGGCUCGACAAGGUCUACCCCG&CGGGGUGGGCCU-GU--AGCUC	3	0.491488
sbi-miR5568c-3p	Sobic.001G179200	3501	3521	3512	-36.7	-33.2	0.904632	1.5	CUUCCGUUCCAAAUUGUAAGU&ACUUACAGUUUGGAACGGAGG	3	0.00475111
sbi-miR5568f-3p	Sobic.001G179200	3502	3522	3513	-30.7	-25.9	0.843648	4	UUCCGUUCCAAAUUGUAAGUC&GUCUUAUAAUUUGGAAUGGAG	4	0.655853
sbi-miR5384	Sobic.001G180200	5000	5025	5016	-43.5	-28.8	0.662069	15	CCGCACAUGGAGCACACGGUGGCGCC&CGCGCCGCCG-----UCCA---GCGG	4	1
sbi-miR5565g-5p	Sobic.001G180200	5195	5217	5208	-38.9	-27.2	0.699229	8.5	CGGACAGG-GUGGGUUGAUGUGUA&UUCACAUCAAUCCACAUAUGUUGG	4	0.30293
sbi-miR5565f	Sobic.001G180200	5358	5377	5368	-28.1	-21.2	0.754448	4.5	GAUUGAUGCAAAUCGGACUA&UAGUCGGAUUUAUAUCAAUC	3	0.116464
sbi-miR1435a	Sobic.001G180800	4001	4020	4011	-24.8	-17.5	0.705645	13	GAAAAGUUUGACUCUCCAAG&UUUCUUAAGUCAAACUUUUC	4	0.79323
sbi-miR5565c	Sobic.001G180800	6317	6337	6328	-36.6	-31	0.846995	3.5	UCACUUCAAUCCAUGUGUGUU&UACACAUGUGGAUUGAGGUGA	4	0.184795
sbi-miR529	Sobic.001G191500	10329	10349	10339	-36.7	-28.2	0.768392	8	GGAGAGGAGGGCGGGUCGCGG&CUGU-ACCCUCUCUCUUCUUC	3	0.314957
sbi-miR6221-5p	Sobic.001G191500	7007	7025	7017	-42.9	-30.1	0.701632	6.5	GGU-GGGGCCGG-AGUCGGAG&UUCUGACUUCUGGCCCCUGCU	4	0.72752
sbi-MIR8639e	Sobic.001G191700	19922	19939	19930	-33.9	-23.6	0.696165	8.5	GAGCAGUGACGAGAGCGG&GGGCGAUUGUCACUGCUU	3	0.69368
sbi-miR5384	Sobic.001G192800	1446	1464	1454	-43.5	-30.1	0.691954	5	CGGCGAGACGGCGGCGGCG&CGC-GCCGCCGUCCAGCGG	4	1
sbi-miR5386	Sobic.001G198000	172	194	185	-44.9	-29.3	0.652561	10.5	CGGUCGCGGAGGCGGCGGCGAGG&CGUCGCUGUCGC--GCGCG-CUG	4	1
sbi-miR5386	Sobic.001G198700	560	582	572	-44.9	-32	0.712695	7	GAGCGCGGCGCUGACGGACGACG&CGUCG-CUGUC-GCGC-GCGCUG	2	0.99173
sbi-miR5564c-3p	Sobic.001G199100	5774	5795	5785	-38	-25.4	0.668421	9.5	UUUUUGCCUUGCAGCUCGGCGG&ACGC-GAGCUGUUUGGCGAAUU	2	0.789604
sbi-miR5565e	Sobic.001G199100	8347	8369	8356	-30.8	-22.9	0.743506	12	GCCGGCGACAUCGACACGAGCAA&UUGUUUG----GAUGUUGUCGGA	3	0.407774
sbi-miR5386	Sobic.001G203600	2999	3017	3008	-44.9	-34	0.757238	6.5	AGGCGCG-GCGGCGGUGGCG&CGUCGCUGUCGCGCGCGCUG	3	0.740534
sbi-miR5565c	Sobic.001G203600	4782	4801	4792	-36.6	-23.9	0.653005	9.5	CCGCCUCGG-CGACAUGUGCU&UACACAUGUGGAUUGAGGUGA	3	0.463043
sbi-miR5384	Sobic.001G204300	177	194	184	-43.5	-30.2	0.694253	6	GGGC-GGGCGGCGGCGGCG&CGC-GCCGCCGUCCAGCGG	4	1
sbi-miR5386	Sobic.001G206200	1561	1583	1571	-44.9	-30.2	0.672606	11.5	CGUCGCGCGCGGCCAAGGCGGCC&CGUCGCU---GUCGCGCGCGCUG	3	0.999588
sbi-miR169d-3p	Sobic.001G206200	1567	1587	1578	-44.5	-29.1	0.653933	8.5	GCGCGGCCAAGGCGGCCGGCA&GGGCGGUCACCUUGGCU-AGC	4	0.998986
sbi-MIR4366	Sobic.001G206500	8835	8855	8845	-43.5	-29.6	0.68046	9	GGGCUGCUGUGCCUGCACCCG&CGGG-GUGGGC-CUGUAGCUC	4	0.997728
sbi-miR5565a	Sobic.001G214600	355	377	368	-42.7	-28.7	0.672131	4	GAUAC-CCUCAAUCCACACGUGUU&AACACAUGUGGAUUGAGGCGAAUC	2	0.204144
sbi-MIR169w	Sobic.001G215700	270	291	281	-42.5	-30.4	0.715294	10.5	AGGGCAGCUUGGCCCUUGGCCG&UAGCCAAGG-AUGAGCUGCCUG	2	0.112807
sbi-miR396d	Sobic.001G216300	437	457	448	-40	-27.88	0.697	5	CAGCAGAAG-AGGCCUGUGGAG&CUCCACAGGCUUUCUUGAACUG	4	0.184795
sbi-miR1435a	Sobic.001G217400	4277	4296	4287	-24.8	-21.5	0.866935	5.5	AAGAAGUUUGACUUAGGACA&UUUCUUAAGUCAAACUUUUC	4	0.15842
sbi-miR5568e-5p	Sobic.001G219300	2727	2746	2738	-30.9	-21.1	0.682848	5	AUCUACAAAGCCC-AAGCAUC&GAUGUUUUGGGUUUUCUAGAU	3	0.558589
sbi-miR1435a	Sobic.001G221300	8749	8768	8759	-24.8	-21.4	0.862903	5	AAAAAGUUUGACUUAGGACA&UUUCUUAAGUCAAACUUUUC	4	0.18911
sbi-miR5386	Sobic.001G221300	9271	9290	9281	-44.9	-30.2	0.672606	8	CGGUGCUCGCGUCGGCGGGG&CGUCGCUGUCGCGCGCGCUG	4	1
sbi-MIR919	Sobic.001G222400	4260	4282	4273	-50	-32.9	0.658	11.5	ACGGC-CGCCGCUCUGCGUCGAGA&AGACGUUGUAGAGCGGUGCGCCGA	4	0.789912
sbi-MIR169v	Sobic.001G222500	10891	10912	10904	-39.9	-26.7	0.669173	8	GCUGGAAGGCCGAGGA-ACUGCU&GGCAGUCUCCUUGGCU----AGC	3	0.752264
sbi-miR169d-3p	Sobic.001G222500	10929	10948	10939	-44.5	-31.1	0.698876	6.5	GCGGGCCAAGGUGUCGGCCG&GGGCGGUCACCUUGGCUAGC	3	0.397205
sbi-MIR169v	Sobic.001G222500	6608	6625	6617	-39.9	-29.4	0.736842	5	GCUCGCCGAGGAG-CUGCA&GGCAGUCUCCUUGGCUAGC	3	0.184623
sbi-MIR6182a	Sobic.001G223300	2361	2387	2375	-45.8	-30.5	0.665939	16	GCUUUGCCGACUGCUAAAAUACUUUGC&CAAGAG---GAAAGCAGUCGGCAAAGC	4	0.144914
sbi-MIR169e	Sobic.001G227800	14569	14588	14580	-42.8	-29.1	0.679907	8.5	GUAGGCCGAGGAG-CUGCUCC&UAGGCAGUCUCCUUGGCUAGC	3	0.366511
sbi-MIR169v	Sobic.001G228300	8021	8038	8030	-39.9	-27.8	0.696742	5	GCUCGGCGAGGAG-CUGCC&GGCAGUCUCCUUGGCUAGC	2	0.587964
sbi-MIR531	Sobic.001G231400	29	46	39	-45.9	-32.4	0.705882	5.5	CCGUUCGACG--GCCGCGUC&CACGCGGCUCCGUCGAGCGG	4	0.804436
sbi-miR5565c	Sobic.001G233700	13921	13941	13932	-36.6	-30	0.819672	2	UCACAUCAAUCCACAUGUGUU&UACACAUGUGGAUUGAGGUGA	4	0.241156
sbi-miR5565d	Sobic.001G233700	13990	14013	14004	-39.3	-28.8	0.732824	4.5	ACUCCAACACAUGUGGAUUGAGGU&ACUUCAAUCCAUGUAUGUUGGUGU	4	0.17828
sbi-MIR169v	Sobic.001G234800	112	130	121	-39.9	-26.3	0.659148	7	GCGCGCGGGGGAGACGGCC&GGCAGUCUCCUUGGCUAGC	3	0.841237
sbi-miR6223-3p	Sobic.001G236300	2909	2934	2920	-37.6	-26.26	0.698404	19.5	CUCUUGGGAGGAUAUUGGUGGGCUGG&CUAGC-----AUGUUCCUCCUAAGAG	2	0.103776
sbi-miR5568g-5p	Sobic.001G239500	6206	6226	6217	-27.8	-27	0.971223	1	GCCAAAAUGUCUUAUAAUUUG&CAAAUUAUAAGAUGUUUUGGC	4	0.199797
sbi-miR1435b	Sobic.001G240400	2515	2534	2525	-25.3	-22.6	0.893281	6	GCAAGGUUUGACUUAGGACA&UUUCUUAAGUCAAACCUUUU	0	0.000785307
sbi-MIR5265	Sobic.001G243800	492	512	504	-45.7	-29.9	0.654267	11	GGCGCCGGCGCCGCCGC-CGCC&UGUGAUUGGUCGCGCCGGUGUC	0	0.339635
sbi-miR5568d-3p	Sobic.001G251000	776	796	787	-28.6	-20.5	0.716783	10.5	AUUUUCUGGGUACACAGUGGU&AAAGUUGUGUAUCUAGAAAAG	3	0.25971
sbi-MIR7751	Sobic.001G251800	218	234	225	-36	-25.6	0.711111	7	GACG-CCGCGUCCAGGCC&GGCUUGGAGAUGGUCGUC	4	0.976089
sbi-miR169a	Sobic.001G254200	1282	1303	1294	-41.5	-29.1	0.701205	6.5	UCGGAUAAGGAGUCUUUGGCUG&CAGCCAAGGAUGACUUG-CCGA	2	0.0752765
sbi-miR5565b	Sobic.001G254600	4074	4097	4088	-42.7	-37.3	0.873536	2	GAUUCACCUCAAUCCAUAUGUGUU&AACACAUGUGGAUUGAGGCGAAUC	3	0.0182017
sbi-miR5565e	Sobic.001G257800	12169	12191	12178	-30.8	-22.9	0.743506	12	GCCGGCGACAUCGACACGAGCAA&UUGUUUG----GAUGUUGUCGGA	4	0.862224
sbi-miR5383	Sobic.001G257800	40030	40053	40044	-46.3	-33	0.712743	6	GUGCCUUUGUCGGAGCUCUGUUGA&AUGACAGAGCUCCGGCAGAGAUAU	2	0.0109877
sbi-miR6233-5p	Sobic.001G257800	7110	7133	7124	-48.3	-31.4	0.650104	6	UGGAUUUUCGCUCCAGUCUGAACG&UGUUGAGGCUGGAGCGAAACUCGG	4	0.553648
sbi-miR5564c-3p	Sobic.001G257800	9717	9738	9728	-38	-27.1	0.713158	8.5	UUUUUGCCAUGCAGCUCGGCGG&ACGC-GAGCUGUUUGGCGAAUU	3	0.242386
sbi-MIR8639e	Sobic.001G257800	9880	9897	9888	-33.9	-23.5	0.693215	7	AAGCAGCGACGGCUGCCC&GGGCGAUUGUCACUGCUU	3	0.712069
sbi-miR399f	Sobic.001G261432	1924	1952	1942	-39.6	-26.5	0.669192	10	CUGGUGCCUCUGAAGGUCUCCUUUGGACA&UG-CCAAAGGAGAUUU------GC-CCAG	3	0.0914715
sbi-miR6223-5p	Sobic.001G261436	2460	2479	2470	-40.3	-26.9	0.667494	7	CUGGCC-GUUCCUUCCAGGGU&UUCUUGGGAGGAGCAUGCUAG	4	0.88497
sbi-miR437x-3p	Sobic.001G261436	2659	2683	2674	-41.3	-28	0.677966	10	UCCUAGAAUCCAUUGUCAGUGAUCG&AUUUGACUGACA-CGGAUUCUAGGA	3	0.0982454
sbi-miR396c	Sobic.001G261501	4236	4258	4247	-33.4	-22.6	0.676647	9	UUAUUCAAGGAACUGCUGUGGAU&UUCCACAGC--UUUCUUGAACUU	4	0.754307
sbi-MIR835	Sobic.001G261545	7908	7929	7920	-41.2	-28.3	0.686893	5.5	AGCGGCGCGGUGAGUGGCAUCU&AGAUGUCACUCGUUGUGGAGCU	2	0.179592
sbi-miR408	Sobic.001G261573	19410	19429	19421	-46.1	-30.5	0.661605	7.5	GCAGGGGAAGGGGCCG-GCGG&CUGCACUGCCUCUUCCCUGGC	3	0.796069
sbi-MIR5265	Sobic.001G261597	2952	2983	2974	-45.7	-30.1	0.658643	14.5	GGCGCCAGGGCAAAGCCUAGCGACUAGUCGCG&UGUGAUUGGUCGC--------GCC--GGUGUC	4	0.998234
sbi-miR5386	Sobic.001G262400	8604	8628	8619	-44.9	-30.6	0.681514	9	CAGCUAGAUGAGCGCGGCAGCGAGG&CGUCGCUGUCGCGCGC-----GCUG	3	0.998522
sbi-miR5384	Sobic.001G267800	873	889	880	-43.5	-29.2	0.671264	5	CCGG-GGGCGGCGCCGCG&CGCGCCGCCGUCCAGCGG	3	0.999024
sbi-MIR444d	Sobic.001G276200	4079	4098	4089	-40.7	-27.3	0.670762	5	CUUCCCACG-CGGCACAGCAG&CUGCUGUGCCGGAUUGGUAAG	4	0.959456
sbi-miR319a	Sobic.001G277700	2622	2641	2632	-41.3	-28.3	0.68523	7.5	GGGGGCGCUCUUCGGGCUGG&UUGGACUGAAGGGUGCUCCC	2	0.216504
sbi-miR5568d-5p	Sobic.001G281100	5257	5282	5268	-33.9	-23.4	0.690265	13	ACUAUGUAUCUAGACUAGAAAAGCUG&UGGCUUU-----UCUAGAUACAUAGC	1	0.0362205
sbi-miR5382	Sobic.001G283700	15314	15331	15322	-32.2	-21.2	0.658385	10.5	AGGGUCUGUUUGGUUCCC&CCAAUCUAAACAGGCCCU	4	0.988534
sbi-miR6227-5p	Sobic.001G283700	235	258	249	-45.1	-40.1	0.889135	2	UCACAACACUUGCUAUUUAGGCCC&GGGCCCAAAUAGCAAGUGUUGUGA	4	0.0415665
sbi-miR1435b	Sobic.001G286500	6540	6558	6549	-25.3	-18	0.711462	7	UUAAGG-UUGACUUAGGACA&UUUCUUAAGUCAAACCUUUU	4	0.694587
sbi-miR5384	Sobic.001G288700	3420	3440	3428	-43.5	-29.1	0.668966	11	UAGCUGGACGGCAUAGGCGAG&CGCGCC---GCCGUCCAGCGG	3	0.999252
sbi-miR5386	Sobic.001G288700	8265	8290	8274	-44.9	-29.6	0.659243	18.5	UGGCG-GCGCGACCUGGAUCGGCGGCG&CGUCGCU-------GUCGCGCGCGCUG	4	1
sbi-miR5568d-3p	Sobic.001G293450	1717	1737	1728	-28.6	-22.5	0.786713	8	CUUUUUUGGGUACACAAUGGU&AAAGUUGUGUAUCUAGAAAAG	1	0.0167931
sbi-miR394b	Sobic.001G303750	13181	13199	13191	-39.1	-28.8	0.736573	10.5	GGGGGUGGGCGGGC-GCCCU&UUGGCAUUCUGUCCACCUCC	4	0.551273
sbi-miR6232b-3p	Sobic.001G308600	2001	2025	2016	-28.2	-18.4	0.652482	12	AAUUUUUUGGUUGUCACAUCGGAUA&AAUUCGAUGU----ACCAAAAAAGU	2	0.193819
sbi-miR5384	Sobic.001G309500	51	68	59	-43.5	-28.8	0.662069	6	CCGCGCGUCGGCGGCGUC&CGCGCCGCCGUCCAGCGG	4	1
sbi-miR395l	Sobic.001G316700	3891	3911	3902	-41.6	-27.2	0.653846	9.5	GAGUUCCCUGAGGUAUUUUGG&GUGAAGUGCUUGGGGGAACUC	2	0.402307
sbi-miR319b	Sobic.001G318100	270	297	280	-41.3	-27.22	0.65908	24.5	GGGAGCGCUCGCCCAGGCGGCGGUCCGU&UUGGACUG--------AAGGGUGCUCCC	2	0.450344
sbi-miR395f	Sobic.001G327800	7958	7977	7969	-37.6	-24.6	0.654255	10	CAGGCCCCCCGAGCGC-UCGG&AUGAAGUGUUUGGGGGAACUC	0	0.0839411
sbi-MIR169u	Sobic.001G327800	8066	8084	8075	-38.9	-27.7	0.712082	7.5	GUCUGGACCGCGGCCACGG&GUGUGGUCGCGGUCUCACA	3	0.394328
sbi-miR5568g-5p	Sobic.001G331600	5833	5853	5844	-27.8	-26.5	0.953237	1	CCCAAAACAUCUUAUAAUUUG&CAAAUUAUAAGAUGUUUUGGC	3	0.0721064
sbi-MIR1441a	Sobic.001G335000	765	788	779	-49.6	-39.5	0.796371	3	UGUCGGAAGAAUGUCGGAAGGGGU&ACCCCUCCCGACAUACUUCCGACA	4	0.400773
sbi-miR5564c-3p	Sobic.001G346800	494	514	505	-38	-24.8	0.652632	10	UGUACGCGAUGCAGCUGGCGU&ACGCGAGCUGUUUGGCGAAUU	3	0.824657
sbi-miR5568c-3p	Sobic.001G347100	3469	3489	3480	-36.7	-24.4	0.66485	3.5	CCU-UGUUACCAAACUGUAAGG&ACUUACAGUUUGG-AACGGAGG	4	0.87344
sbi-MIR1441a	Sobic.001G347300	5045	5068	5059	-49.6	-41.9	0.844758	5	UGUCGGAAGGAUGUCGGGAGGGAU&ACCCCUCCCGACAUACUUCCGACA	4	0.233058
sbi-miR390	Sobic.001G364100	648	668	659	-44.4	-29.8	0.671171	7.5	GGCGGAGUACCUCCUGGGCGC&AAGCUCAGGAGGGAUAGCGCC	0	0.0666519
sbi-miR6225-3p	Sobic.001G369600	5110	5133	5124	-31.1	-20.5	0.659164	12.5	AUCUAGGCUUAAAAGAUUCAUCUC&GAAACGAAUCUUUUAAGUCUAAUU	4	0.99794
sbi-MIR8639e	Sobic.001G374400	544	561	552	-33.9	-23.5	0.693215	7.5	UGGCAGUGCCACCCGCCC&GGGCGAUUGUCACUGCUU	4	0.993755
sbi-MIR7764	Sobic.001G378400	798	814	806	-25	-16.4	0.656	7	AACACUCU-CAUAUCUCG&AGAGAUAUGUAGAGAUUU	4	0.999278
sbi-miR528	Sobic.001G378800	3469	3489	3480	-44.7	-30.5	0.682327	8.5	CUCCUCUGCCUGCCGCCGCCG&UGGAAGGGGCAUGCAGAGGAG	2	0.23855
sbi-miR5384	Sobic.001G381200	682	717	690	-43.5	-31.5	0.724138	38	CCGCUGGGCGCUGAGGUUCUGUAGGAGGGCGGUGCG&CGCGCCGCC------------------GUCCAGCGG	4	0.999859
sbi-miR5386	Sobic.001G382100	276	296	286	-44.9	-37.8	0.841871	6	CGGCGCGUGCGGCGGACGAUG&CGUCG-CUGUCGCGCGCGCUG	4	0.366435
sbi-MIR169v	Sobic.001G383100	1479	1497	1488	-39.9	-30.5	0.764411	5	GCUCGCCGGGGAGGUUGCC&GGCAGUCUCCUUGGCUAGC	4	0.276548
sbi-miR529	Sobic.001G386400	5975	5998	5985	-36.7	-25.44	0.693188	13	GGAGAGGAGAGAGAGGAGAAGCGG&CUGU---ACC-CUCUCUCUUCUUC	0	0.366666
sbi-miR6225-5p	Sobic.001G387800	3615	3638	3629	-37	-26.3	0.710811	4	GAGACGAAUCUUUUGAGCUUAGUU&AACUAGACUCAAAAGAUUCAUCUC	4	0.994828
sbi-MIR169v	Sobic.001G393700	3727	3744	3736	-39.9	-27.8	0.696742	5	GCUCGGCGAGGAG-CUGCC&GGCAGUCUCCUUGGCUAGC	3	0.501422
sbi-miR5384	Sobic.001G405700	888	906	896	-43.5	-30.5	0.701149	5.5	GUGCUGGACGCGCUGCGCG&CGCGCCGC-CGUCCAGCGG	4	1
sbi-miR398	Sobic.001G406000	734	757	744	-45.3	-30.4	0.671082	16	CGGGGGCGAC--GAGGAACCUGCACA&UGUGU-----UCUCAGGUCGCCCCCG	0	0.0909668
sbi-miR6221-3p	Sobic.001G416300	719	738	729	-45.8	-31.4	0.68559	5.5	GCUUC-GGGAUUUGGUCUUGG&CCGGGGCCAGAUCUCAGAAGC	0	0.0115598
sbi-MIR2118f	Sobic.001G416500	3292	3313	3305	-42	-29.3	0.697619	7.5	UGGGAAAUGGGAGG-GUUGGGUU&UUCCCAAUGCCUCCCAUU-CCUA	4	0.514093
sbi-MIR9668c	Sobic.001G417200	10	31	23	-40.5	-26.5	0.654321	7.5	GGCUAUGAUGGCUGCAUCCA-CC&GGAUGGAUGUA-UC-UCAUGGCC	3	0.323295
sbi-miR5568f-3p	Sobic.001G419300	749	772	763	-30.7	-20.38	0.663844	13	CUCCAUUCCAUCGAAUUUUUGGAC&GUCUUAUAAUU---UGGAAUGGAG	2	0.855757
sbi-miR5568e-5p	Sobic.001G420100	1725	1747	1738	-30.9	-21	0.679612	14	GCCUGGAGACGGCCGGAGGCGUC&GAUGUUUUGGGU--UUUCUAGAU	4	0.966507
sbi-MIR8639e	Sobic.001G420200	4745	4762	4753	-33.9	-22.9	0.675516	7	CAGCGGUGAGAUUUGCCU&GGGCGAUUGUCACUGCUU	4	0.999651
sbi-miR394b	Sobic.001G420700	808	831	822	-39.1	-29.4	0.751918	13	GGAGGUGGGCUGUGAGGAUGUCGU&UUGGCAUUCU----GUCCACCUCC	4	0.421091
sbi-miR5568g-5p	Sobic.001G424300	2827	2847	2838	-27.8	-23.9	0.859712	3	GCCAGAACGACUUAUAAUUUG&CAAAUUAUAAGAUGUUUUGGC	4	0.39277
sbi-MIR530b	Sobic.001G424400	6608	6628	6619	-42	-27.9	0.664286	15.5	GGAGGUGCGGGUGGUGGAGAG&UGCAUUUGCACCUGCACCUCC	4	0.918312
sbi-miR172b	Sobic.001G425400	1460	1480	1470	-34.9	-23	0.659026	8	GGCAGCCUCGUCGGCGAUUUC&GGAAUC-UUGAUGAUGCUGCA	4	0.915221
sbi-miR5568c-3p	Sobic.001G431000	2576	2596	2587	-36.7	-30.1	0.820163	2	CCUCCAUUCCAAAUUGUAAGU&ACUUACAGUUUGGAACGGAGG	4	0.140364
sbi-miR394a	Sobic.001G434500	1087	1109	1098	-39.1	-26.7	0.682864	11.5	GGGGGUGGAGCAGGAUAUGCUCG&UUGGCA--UUCUG-UCCACCUCC	4	0.926147
sbi-miR6226-3p	Sobic.001G441400	3333	3356	3347	-42	-31.6	0.752381	5.5	AAGGACGAUUAAUCGCGAUUAAUC&GAUUAGUCACGAUUAGUCGUCCGA	4	0.114903
sbi-miR529	Sobic.001G441500	3722	3743	3732	-36.7	-25	0.681199	10	AGAGGAGAGAGAGGAGAAGCGG&CUGU-AC-CCUCUCUCUUCUUC	3	0.915674
sbi-miR5386	Sobic.001G450500	1626	1643	1636	-44.9	-29.5	0.657016	9.5	CGGCGCGCGU--CGGUGGCC&CGUCGCUGUCGCGCGCGCUG	2	0.999999
sbi-miR6230-5p	Sobic.001G454800	1523	1543	1534	-33.2	-27.6	0.831325	6	AACAAGUUUAGGGACUGGGAU&UUUUGGGUCCCUAAACUUGUU	2	0.0511273
sbi-miR398	Sobic.001G457800	14710	14728	14721	-45.3	-29.7	0.655629	9	CGGGGGCGACA--AGGACAUU&UGUGUUCUCAGGUCGCCCCCG	2	0.595855
sbi-miR529	Sobic.001G457800	15611	15638	15629	-36.7	-24.5	0.667575	13.5	GGAGAGGGCGCCUUGGGUGAGGGUGCGG&CUGUACCCUC-UCU-------CUUCUUC	3	0.956205
sbi-miR5568c-3p	Sobic.001G462300	2023	2043	2034	-36.7	-35.9	0.978202	1	CCUCCGUUCCAAAUUGUAAGU&ACUUACAGUUUGGAACGGAGG	4	0.00264993
sbi-miR5568f-3p	Sobic.001G462300	2024	2044	2035	-30.7	-27.7	0.90228	4.5	CUCCGUUCCAAAUUGUAAGUU&GUCUUAUAAUUUGGAAUGGAG	4	0.539207
sbi-miR5381	Sobic.001G465100	6180	6200	6188	-39	-28	0.717949	9	GCU-GGCGCCCCGGCGGAUCUU&AAGAUCUGU---GGCGCCGAGC	4	0.848414
sbi-miR6228-5p	Sobic.001G465400	4343	4365	4357	-34.7	-23.5	0.677233	8	GCGGCACGAUGGAU-GAGGUAGGC&UUCUAUCUCUAUUAAUUGUGUUGC	3	0.160988
sbi-MIR1441b	Sobic.001G469100	3703	3726	3717	-43.5	-33.5	0.770115	3	UCCUUCCGACACAUUCGAUGUGAC&GUCACAUCGGAUAUGUCAGAAGGA	3	0.137841
sbi-miR5384	Sobic.001G470000	328	353	336	-43.5	-28.7	0.65977	19.5	UCGCUGGAGGCCGCCCUCGCGGCGCA&CGCGCCGC--------CGUCCAGCGG	1	0.640334
sbi-miR6220-3p	Sobic.001G475100	7100	7123	7114	-39.8	-27.7	0.69598	4.5	UCUCCAUUCCAAUUUAUAAGUCAU&AUGCCUUAUAAUUUGGGAUGGAGA	4	0.853942
sbi-miR399k	Sobic.001G476400	2325	2347	2338	-43.2	-30.6	0.708333	8	CCGCGGCGCCGUCCCCGCUGGCA&UGCCAAAGGGGAU-UUGCC-CGG	4	0.144914
sbi-miR5565c	Sobic.001G477600	2446	2466	2457	-36.6	-28.8	0.786885	4	UUACUUCAAUCCAUGUGUGUU&UACACAUGUGGAUUGAGGUGA	3	0.0970175
sbi-miR5565f	Sobic.001G477600	2526	2545	2536	-28.1	-19.3	0.686833	6.5	GAUCGAUGUGAAUACGACUA&UAGUCGGAUUUAUAUCAAUC	4	0.630292
sbi-miR5384	Sobic.001G479100	157	177	166	-43.5	-29.2	0.671264	9.5	CUGCUGGCAGGGCCUGGCGCA&CGCGCC--GCCGU-CCAGCGG	3	0.999188
sbi-MIR444d	Sobic.001G480550	2697	2717	2708	-40.7	-33.4	0.820639	3.5	CUUGCCAAUCCCGCACAGCAA&CUGCUGUGCCGGAUUGGUAAG	3	0.0141857
sbi-miR5382	Sobic.001G480550	2829	2850	2837	-32.2	-22.74	0.706211	15.5	GGGGCCUGCUGUGCCGGAUUGG&CCAAUCU----AAACAGGCCCU	4	0.894334
sbi-MIR5082	Sobic.001G482600	504	529	519	-56.6	-37.8	0.667845	9.5	CCUCGCAGCCGGCGGCGCCGAGCGCG&ACUGCUCGG-GCUGC-GGCUGCGGAG	4	0.974852
sbi-miR5564a	Sobic.001G482700	932	949	942	-40.1	-28.3	0.705736	8.5	UGUUCGACGA----CUUCCCCG&UGGGGAAGCAAUUCGUCGAACA	4	0.0789646
sbi-miR6226-3p	Sobic.001G497300	6001	6024	6015	-42	-33	0.785714	4	UUGGACGAUUAAUCGCGAUUAAUC&GAUUAGUCACGAUUAGUCGUCCGA	4	0.0441063
sbi-miR529	Sobic.001G498200	189	208	199	-36.7	-25.2	0.686649	8	GAAGAGGGGAGAAGGGC-CGG&CUGUACCCU-CUCUCUUCUUC	2	0.954158
sbi-miR5384	Sobic.001G499100	276	295	286	-43.5	-29.9	0.687356	9	CCGGUGCCGGCGGCGGCGGA&CGCGCCGCCGUC--CAGCGG	3	0.993442
sbi-miR396e	Sobic.001G508900	993	1015	1004	-38.3	-25.4	0.663185	8.5	CAG-UUAGGGGAGCCUGUUUGGAU&UUCC--ACAGGCUUUCUUGAACUG	4	0.479387
sbi-MIR5265	Sobic.001G508900	68	97	80	-45.7	-30	0.656455	23.5	GAUGCCGGCGGGGCACGGGCUGCGGUCGCG&UGUGAUUG--------GUCGCGCCGGUGUC	4	0.998722
sbi-miR160b	Sobic.001G510700	438	456	447	-45.4	-30.3	0.667401	6.5	AGGC--GCAGGCAGCCGGGCA&UGCCUGGCUCCCUGUAUGCCA	4	0.960413
sbi-miR169d-3p	Sobic.001G515500	533	558	544	-44.5	-29.6	0.665169	13	GCGUCGCCAAGGGGGAUGACCCGCCC&GGGCGG-UCA----CCUUGGC-UAGC	4	0.993919
sbi-miR5386	Sobic.001G516200	888	909	900	-44.9	-29.5	0.657016	7.5	CACGUGCGCCGCGGCGGCCGCG&CGUCGCUGUCGCG-CGCGC-UG	4	1
sbi-miR5384	Sobic.001G517700	2108	2143	2116	-43.5	-29.4	0.675862	37.5	CUGCUGGACGACGAGGCCGUCGCCGUCGGCGGCGCC&CGCGCCGCC------------------GUCCAGCGG	4	1
sbi-MIR8639e	Sobic.001G519800	1517	1533	1525	-33.9	-23.4	0.690265	8.5	ACGCGGUGAGGG-CGCCC&GGGCGAUUGUCACUGCUU	4	0.995446
sbi-miR5384	Sobic.001G519800	2447	2470	2461	-43.5	-28.3	0.650575	16	CCGGAGGGCCCGUGCGGCGGCGCU&CGCGCCGCCGU------CCAGCGG	3	0.999979
sbi-miR5386	Sobic.001G519800	2995	3012	3003	-44.9	-32.8	0.730512	5.5	CGGCG-GCG-GGCAGCGGCG&CGUCGCUGUCGCGCGCGCUG	2	0.957452
sbi-miR6235-3p	Sobic.001G519900	9689	9712	9703	-33.9	-24.6	0.725664	8.5	CGUGAGAGAAAAACACUGUUGGCU&AACGAACAGUAUUUUUCUCUUACA	2	0.0795238
sbi-MIR8639e	Sobic.001G524200	1307	1325	1315	-33.9	-22.4	0.660767	9	GGGCAGCGGCAUGUCGGCC&GGGCGAU-UGUCACUGCUU	4	0.999993
sbi-MIR7751	Sobic.001G526900	4728	4746	4735	-36	-26	0.722222	7.5	GGCG-CCAUCUCCGAGGGCC&GGCU--UGGAGAUGGUCGUC	2	0.627308
sbi-miR5384	Sobic.001G529400	144	164	152	-43.5	-30.6	0.703448	10	GGUCUGGGCAAGGGCGGCGCG&CGCGCCGCC---GUCCAGCGG	3	0.970019
sbi-miR5565e	Sobic.001G529600	21681	21699	21689	-30.8	-20.7	0.672078	8	UCCG-CAACACUCCGAGCUC&UUGUUUGGA-UGUUGUCGGA	2	0.96554
sbi-MIR169u	Sobic.001G529700	2152	2171	2162	-38.9	-25.4	0.652956	8.5	CCGGAGGCCCGCGACUGCAG&GUGUGGUCGCGG-UCUCACA	1	0.262584
sbi-MIR169v	Sobic.001G535600	440	458	449	-39.9	-26.1	0.654135	7	GCUGGCUGCGGAGACGGCG&GGCAGUCUCCUUGGCUAGC	4	0.99961
sbi-miR5568g-5p	Sobic.001G536000	7040	7060	7051	-27.8	-29.5	1	0.5	GCCAAAACGUCUUAUAAUUUG&CAAAUUAUAAGAUGUUUUGGC	1	0.00214447
sbi-miR5389	Sobic.001G539500	1451	1468	1461	-37.2	-25.4	0.682796	10	ACGCGGCUGG---GCUCGAGC&GCUUGAGUUUAUCAGCCGAGU	2	0.393995
sbi-MIR169v	Sobic.001G542500	22428	22445	22437	-39.9	-27.8	0.696742	5	GCUCGGCGAGGAG-CUGCC&GGCAGUCUCCUUGGCUAGC	3	0.480295
sbi-miR5381	Sobic.001G543100	13033	13052	13043	-39	-26.1	0.669231	12	GCAUCGGCGCGGCAGGACCU&AAGAUCUGUGGCGCCGA-GC	4	0.999195
sbi-miR6226-3p	Sobic.001G544100	10399	10422	10413	-42	-31.9	0.759524	5	CUGGACGAUUAAUCGCGAUUAAUC&GAUUAGUCACGAUUAGUCGUCCGA	2	0.0299266
sbi-miR529	Sobic.001G544100	13639	13660	13649	-36.7	-24.3	0.662125	9	GGGGAGGGGAGCAGGACUGCAG&CUGUA-CCCU-CUCUCUUCUUC	2	0.990557
sbi-miR399e	Sobic.001G544100	2597	2625	2615	-39.6	-26.5	0.669192	10	CUGGUGCCUUAGAAGGUCUCCUUUGGACA&UG-CCAAAGGAGAUUU------GC-CCAG	4	0.319379
sbi-miR5384	Sobic.002G004900	1447	1463	1454	-43.5	-28.3	0.650575	8	CCGCGC-GCGGCGGCGAG&CGCGCCGCCGUCCAGCGG	4	1
sbi-miR5568e-5p	Sobic.002G004900	1466	1486	1477	-30.9	-20.1	0.650485	10	CGGCCGCGGACCCAAGACGUC&GAUGUUUUGGGUUUUCUAGAU	4	0.999431
sbi-miR5568b-5p	Sobic.002G010100	3118	3139	3130	-31	-23.1	0.745161	6.5	CAAAAGCGUGUGCGCCUGGAAU&UUUCUAGGUACAUA-GCUUUUG	4	0.499701
sbi-miR6232a-5p	Sobic.002G014032	1242	1265	1256	-37.3	-26.6	0.713137	7.5	AUGUGCCGAAAGAUUCGAUGUGAC&GUCGCUUUGACUUUUUUGGUACAU	4	0.315757
sbi-miR5386	Sobic.002G027232	3879	3901	3889	-44.9	-30.5	0.679287	12	CUGCGCGCGCGGAAGUGGUGGCG&CGUCGCUG---UCGCGCGCGCUG	3	0.99886
sbi-MIR5557	Sobic.002G029900	6537	6560	6551	-41.7	-31.5	0.755396	7	AGGAAAAAGUCUACAUAACCCCCC&AGAGGGUGAUGUAGACUUUUUCCU	4	0.105459
sbi-miR5568d-5p	Sobic.002G032200	719	739	730	-33.9	-23.5	0.693215	4	ACUAUGUAUCUAGAAAAAUCA&UGGCUUUUCUAGAUACAUAGC	4	0.690508
sbi-miR5565f	Sobic.002G036200	89	108	99	-28.1	-25.9	0.921708	3.5	GAUUGAUGCGAAUCCGACUA&UAGUCGGAUUUAUAUCAAUC	4	0.13808
sbi-miR5381	Sobic.002G039400	3000	3017	3008	-39	-27.6	0.707692	10	GCUCGGC-CCACAGGAUGA&AAGAUCUGUGGCGCCGAGC	4	0.922945
sbi-miR5382	Sobic.002G041100	3465	3482	3473	-32.2	-30.3	0.940994	1	AGGGCCUGUUUAGAUUGU&CCAAUCUAAACAGGCCCU	3	0.0644999
sbi-miR1435a	Sobic.002G042600	12233	12252	12243	-24.8	-21.4	0.862903	5	AAAAAGUUUGACUUAGGACA&UUUCUUAAGUCAAACUUUUC	3	0.0452098
sbi-miR6221-5p	Sobic.002G051500	1703	1724	1715	-42.9	-27.9	0.65035	8.5	UUCAGGGAGCUAGCGGUCAGGG&UUCUGACUUCUGGC-CCCUGCU	4	0.99746
sbi-miR172a	Sobic.002G051500	2926	2945	2937	-33.2	-22.1	0.665663	5.5	UGCAUGCGUCGU-AAGAUUCG&AGAAUCUUGAUGAUGC-UGCA	4	0.87344
sbi-miR1435a	Sobic.002G053350	4820	4839	4830	-24.8	-21.4	0.862903	5	AAAAAGUUUGACUUAGGACA&UUUCUUAAGUCAAACUUUUC	3	0.0574726
sbi-miR6225-5p	Sobic.002G055200	6501	6524	6515	-37	-33.1	0.894595	2	GAGAUGAAUCUUUUGAGCCUAGUU&AACUAGACUCAAAAGAUUCAUCUC	4	0.660388
sbi-miR5568g-3p	Sobic.002G056600	6049	6069	6060	-27.8	-18.4	0.661871	13	GUCCAGGUUGUCUGGCGUCCA&AAAACGUCUUAUAAUUUGGAG	3	0.486621
sbi-miR5384	Sobic.002G057050	3338	3355	3346	-43.5	-29.7	0.682759	6.5	GCGUAGGGCGGCGGCGGA&CGCGCCGCCGUCCAGCGG	4	1
sbi-miR390	Sobic.002G058200	1927	1947	1938	-44.4	-34	0.765766	9	GGCGCUGUUCCUCCGAGGCGA&AAGCUCAGGAGGGAUAGCGCC	4	0.0415665
sbi-MIR172k	Sobic.002G060900	5872	5894	5886	-43.3	-36	0.831409	7	AGGCCAGUCUCAGUG-GGGGUUUC&GAAACUUUAGACUGAGACUGGCCU	4	0.0491657
sbi-miR5381	Sobic.002G061900	2448	2465	2456	-39	-27.6	0.707692	10	GCUCGGC-CCACAGGAUGA&AAGAUCUGUGGCGCCGAGC	4	0.921291
sbi-MIR169v	Sobic.002G062000	130	148	139	-39.9	-27	0.676692	7	GCUGUGCCC-GGGGACUGCU&GGCAGUCUCCUUGGC-UAGC	4	0.988625
sbi-miR5565c	Sobic.002G062100	3827	3847	3838	-36.6	-36.6	1	1	UCACCUCAAUCCACAUGUGUU&UACACAUGUGGAUUGAGGUGA	1	7.9507e-05
sbi-miR6232b-5p	Sobic.002G063400	38	61	52	-28	-18.7	0.667857	9.5	GCACAAGAUUCAAUGUGACAGAGA&UUUUUGGUACAUUGAAUU---UGC	4	0.887386
sbi-miR5565e	Sobic.002G067000	1132	1154	1142	-30.8	-20.4	0.662338	11.5	GCCGGCGGACAUCCACAAGACGG&UUGUU---UGGAUGUU-GUCGGA	4	0.999998
sbi-miR5382	Sobic.002G076100	4642	4659	4650	-32.2	-26.8	0.832298	1	AGGCCCUGUUUAGAUUGG&CCAAUCUAAACAGGCCCU	4	0.439234
sbi-miR6221-5p	Sobic.002G076300	1268	1289	1280	-42.9	-30.5	0.710956	7	AGUGGGGGCUCAGGAGGCAGAC&UUCUGACUUCUG-GCCCCUGCU	4	0.571065
sbi-miR5565f	Sobic.002G082900	2535	2554	2545	-28.1	-23	0.818505	4.5	GAUUGAUGCGAAUUCGACUA&UAGUCGGAUUUAUAUCAAUC	4	0.280377
sbi-miR6232a-5p	Sobic.002G085800	855	878	869	-37.3	-36	0.965147	0.5	AUGUAUCAAAAAAGUCAAAGCGAC&GUCGCUUUGACUUUUUUGGUACAU	4	0.0364667
sbi-miR1435b	Sobic.002G088700	2979	2999	2990	-25.3	-20.7	0.818182	5	AAAAGUGUUUGACUUAGGACA&UUUCUUAAGUCAAAC-CUUUU	2	0.0200519
sbi-miR6225-5p	Sobic.002G089600	299	322	313	-37	-25.3	0.683784	5	GAGACGAAUCUUUUGAUCCUAGUU&AACUAGACUCAAAAGAUUCAUCUC	4	0.998598
sbi-miR2118-3p	Sobic.002G095300	839	858	851	-44.5	-29.8	0.669663	8.5	AAGGGGUGGGAGGC--UAGGAU&UUCCUGAUGCCUCCCAUGCCUA	2	0.408874
sbi-MIR169v	Sobic.002G095300	954	973	964	-39.9	-26.3	0.659148	7	GUUAGGAAAGGGGGACUGCU&GGCAGUCUCCUU-GGCUAGC	4	0.999015
sbi-miR5384	Sobic.002G095900	1751	1769	1758	-43.5	-28.5	0.655172	8	CCGC-GGGCGUGUCGGGGCG&CGCGCCG-C-CGUCCAGCGG	4	1
sbi-miR5565e	Sobic.002G107600	14991	15011	15002	-30.8	-20.4	0.662338	7	CCCGGUAGCACAUCCAGACAA&UUGUUUGGAUGU--UGUCGGA	3	0.962242
sbi-MIR1441a	Sobic.002G109000	12231	12254	12245	-49.6	-39.7	0.800403	4	UGUCGGAAGGAUGUCGGGAGGAGU&ACCCCUCCCGACAUACUUCCGACA	4	0.378094
sbi-MIR4366	Sobic.002G112100	907	932	917	-43.5	-29.9	0.687356	14.5	GAGACCGCAGGCCCACCGAGGAGCCG&CGG------GGUGGGCCUGUAG-CUC	4	0.992963
sbi-miR6235-3p	Sobic.002G116900	871	894	885	-33.9	-23.2	0.684366	9	UAUAAGAGAAAAAUACUGUUAGCU&AACGAACAGUAUUUUUCUCUUACA	2	0.132995
sbi-miR6235-3p	Sobic.002G117850	2556	2579	2570	-33.9	-27.6	0.814159	6.5	UGUGAGAGAAAAAUAUUGUUGGCU&AACGAACAGUAUUUUUCUCUUACA	4	0.03902
sbi-miR5568c-3p	Sobic.002G120200	5085	5105	5096	-36.7	-33.2	0.904632	1.5	CUUCCGUUCCAAAUUGUAAGU&ACUUACAGUUUGGAACGGAGG	2	0.00733864
sbi-miR5568f-3p	Sobic.002G120200	5086	5106	5097	-30.7	-25.9	0.843648	4	UUCCGUUCCAAAUUGUAAGUC&GUCUUAUAAUUUGGAAUGGAG	4	0.674505
sbi-MIR6182a	Sobic.002G120300	168	191	182	-45.8	-29.9	0.652838	11	CCUUUGCCGACUGCUUUUGGCAGU&CAAGAGGAAAGCAGUCGGCAAAGC	3	0.0581136
sbi-miR5565e	Sobic.002G122500	624	646	633	-30.8	-20.4	0.662338	15.5	GCCGGCAACGUCGGCGUCGGCAA&UUGUU----UGGAUGUUGUCGGA	1	0.323479
sbi-miR408	Sobic.002G127700	1848	1868	1859	-46.1	-31	0.672451	7	CCCAGGGACGAGGCGCAGCAG&CUGCACUGCCUCUUCCCUGGC	4	0.991836
sbi-miR5381	Sobic.002G128400	1037	1054	1046	-39	-26.3	0.674359	9	CCUCGGCGCCGU-GAUCCA&AAGAUCUGUGGCGCCGAGC	4	0.998298
sbi-miR408	Sobic.002G128900	915	938	929	-46.1	-30	0.650759	13.5	ACCGGGGCACCUCGGGUAGUGCAG&CUGCACUGCCU---CUUCCCUGGC	4	0.999746
sbi-miR6222-3p	Sobic.002G129400	2235	2255	2246	-41.8	-30.38	0.726794	9	GGGCCUGUUUGGUAGAGCUCU&CUAGCUGAUCCAAACAGGCCC	4	0.313939
sbi-MIR919	Sobic.002G130800	489	511	502	-50	-32.9	0.658	11.5	ACGGC-CGCCGCUCUGCGUCGAGA&AGACGUUGUAGAGCGGUGCGCCGA	4	0.797573
sbi-miR5388	Sobic.002G133200	581	601	592	-42.8	-28.2	0.658879	4.5	GUCA-AGGCCCUCGGCAAAGAA&AUCUUUGCCGGGUGUCUCUGAC	4	0.960622
sbi-miR5565e	Sobic.002G133700	7816	7835	7825	-30.8	-24.8	0.805195	8	UCCGGCGACGUUCCAGGCGC&UUGUUUGGA-UGUUGUCGGA	4	0.501027
sbi-miR5389	Sobic.002G133700	9513	9534	9526	-37.2	-25.7	0.69086	9.5	GCUCGGCUGCAGCAAGCUC-AGC&GCUUGAGUUU-AU-CAGCCGAGU	3	0.257693
sbi-miR5568d-5p	Sobic.002G137850	1701	1721	1712	-33.9	-26	0.766962	3	ACUAUGUAUCUAGAAAAACCA&UGGCUUUUCUAGAUACAUAGC	4	0.442202
sbi-miR5384	Sobic.002G139700	10010	10027	10018	-43.5	-28.8	0.662069	7	UGAACGGGCGGCGGCGCU&CGCGCCGCCGUCCAGCGG	4	1
sbi-MIR6182b	Sobic.002G140200	140	163	154	-46.6	-34.9	0.748927	9	GGCUCUUUGCCGAGAGCCUAACUG&AAGAAAGGCAGUCGGCAAAGAGCC	2	0.0361586
sbi-miR5388	Sobic.002G141200	6377	6396	6387	-42.8	-30.7	0.71729	4	GUC--GGGCACUCGGCAAAGAU&AUCUUUGCCGGGUGUCUCUGAC	4	0.537983
sbi-miR5568c-5p	Sobic.002G141900	10677	10697	10688	-32.3	-22.8	0.705882	7	AAAAAUACAGUUUGGAACGGA&UCUGUUCCAAAUUGUAAGUCG	3	0.485222
sbi-miR5565e	Sobic.002G141900	34820	34838	34829	-30.8	-20.7	0.672078	9	CACGGCGAGAUCCGAACCC&UUGUUUGGAUGUUGUCGGA	3	0.915846
sbi-miR5381	Sobic.002G142200	1762	1780	1771	-39	-26.3	0.674359	5	GCUCCGGGUCACGGAUCUC&AAGAUCUGUGGCGCCGAGC	4	0.998072
sbi-miR6230-3p	Sobic.002G142300	8351	8372	8363	-32.2	-21.7	0.673913	10.5	UCUGGAUCCUCCAAACUUGAGC&UAACAAGUUU-AGGGAUCUAGA	2	0.297812
sbi-MIR826b	Sobic.002G143200	12077	12096	12087	-34	-22.36	0.657647	7	UCAAUC----UCUACAGGCGGUUU&AAACCGUCUGUAGAAAUAAUUUGA	4	0.697009
sbi-miR6230-3p	Sobic.002G143500	36094	36114	36105	-32.2	-25	0.776398	2.5	UCUAGGUACCUAAACUUGUUC&UAACAAGUUUAGGGAUCUAGA	2	0.0580907
sbi-miR6230-5p	Sobic.002G143500	36611	36631	36622	-33.2	-30.6	0.921687	5	AUCAAGUUUAGGGACCCGGAU&UUUUGGGUCCCUAAACUUGUU	2	0.000920288
sbi-miR6230-5p	Sobic.002G143500	36702	36722	36713	-33.2	-27.7	0.834337	5	AACAAGUUUAGGGACUGAGAU&UUUUGGGUCCCUAAACUUGUU	3	0.0347596
sbi-MIR408	Sobic.002G147600	16331	16354	16344	-44	-29.4	0.668182	9.5	AGCCUACGCCUCCGUGCGCCUGCC&GG-AGGUGUGCGAAGGU--AGGCU	2	0.624553
sbi-miR396c	Sobic.002G148100	12199	12220	12210	-33.4	-22.5	0.673653	4	AAG-UCAUAGAAAGCUGUUGGAA&UUCCA-CAGCUUUCU-UGAACUU	3	0.315423
sbi-miR5568d-5p	Sobic.002G148100	8490	8513	8504	-33.9	-23.24	0.685546	8	GCUUUGUUGUAUCUGGAAAGGGCA&UGGCUUUUCUAGAUACA---UAGC	3	0.277622
sbi-MIR395b	Sobic.002G154000	7351	7376	7361	-42.9	-28.3	0.659674	15.5	GCGGG-ACCCGCAUGUUAGGUUCGUCU&AGAAGAACC------GCGGGUACCCGU	4	0.508908
sbi-MIR8684a	Sobic.002G154400	31063	31085	31077	-41	-27.3	0.665854	14	CCAUCUGCGGGCGGUG-UCGGAGA&UAACUGAGAACCGCCUGUAGAAAU	3	0.40292
sbi-MIR7492o	Sobic.002G155700	1053	1076	1066	-36.8	-24.4	0.663043	8	GUC-UAUUUCUGCAGGGGGUUAUCA&AGA-AACCGUCUGUAGAAAUAUGAU	4	0.613233
sbi-MIR398b	Sobic.002G159750	1281	1303	1294	-42.5	-32.9	0.774118	7	CCCAUUUC-ACAGGCGGUUUGGAG&AACUGAAUCGCCUGUAGAAAUGGG	4	0.0862673
sbi-MIR7484la	Sobic.002G159750	1283	1305	1296	-40.2	-28.9	0.718905	10	CAUUUC-ACAGGCGGUUUGGAGAA&AUAACUGAACCGCCUGUAGAAAUG	2	0.156615
sbi-miR166b	Sobic.002G163301	776	795	786	-40.8	-32.6	0.79902	5	AGGAAUGAAGCCUGGCACGA&UCGGACCAGGCUUCAUUCCC	4	0.0157946
sbi-miR160a	Sobic.002G168100	5047	5067	5058	-45.4	-33.4	0.735683	8.5	GGGCGCGCGGGGGGCUAGGGA&UGCCUGGCUCCCUGUAUGCCA	4	0.282284
sbi-MIR169e	Sobic.002G170000	926	949	937	-42.8	-28.2	0.658879	11.5	GCUGGUCAAGGAUCGGGACU-CCUG&UAGGCAGUC----UCCUUGGCUAGC	4	0.963052
sbi-MIR8684a	Sobic.002G170300	2554	2578	2569	-41	-29.8	0.726829	10	AUUUCUACAGGCGGUUUCUUAAGAA&UAACUGAGAA-CCGCCUGUAGAAAU	4	0.30293
sbi-MIR5337b	Sobic.002G170400	190	213	204	-40.2	-27.4	0.681592	10.5	CUUUUUUACAGGCGGUUUGGCGAA&AUAACUGAACCGCCUGUAGAAAUG	4	0.521767
sbi-MIR156f	Sobic.002G176800	7480	7503	7493	-45.9	-32.4	0.705882	7	CCUGCUCAG-UGUGUUUGUGCUCGU&AGGAG-AUAGACACAACUGAGCAGG	4	0.0886886
sbi-miR159a	Sobic.002G176900	6918	6937	6929	-37.7	-26.8	0.710875	7	CGGGGCUGCCUUCGA-CCAGC&UUUGGAUUGAAGGGAGCUCUG	4	0.25512
sbi-MIR444d	Sobic.002G178900	1533	1568	1558	-40.7	-27.2	0.668305	31.5	CUUACCGAUCCUGCCACUCAUAAUCGGCAUAGACAG&CUG-CUGUGCC--------------GGAUUGGUAAG	4	0.967556
sbi-miR169l	Sobic.002G186200	55	78	67	-40.1	-27.6	0.688279	12	CGGGCAGGUGCGUCUGUUUGGCGU&UAGCCAA--GGAUG-ACUUGCCUG	2	0.201207
sbi-miR5568d-3p	Sobic.002G186800	7513	7533	7524	-28.6	-22.5	0.786713	8	CUUUUUUGGGUACACAAUGGU&AAAGUUGUGUAUCUAGAAAAG	3	0.135492
sbi-miR529	Sobic.002G195800	3336	3357	3346	-36.7	-24.7	0.673025	8.5	GAAGAAUGGAGUUCGGGUGCAG&CUGUACCC--UCUCUCUUCUUC	4	0.999987
sbi-miR5567	Sobic.002G196350	1794	1816	1807	-35.2	-26.3	0.747159	4.5	AUGG-CACAUGCAUGAAACAUUAA&UUAAUGAUUCAUGUAUGUGUCCAA	4	0.910124
sbi-miR6221-5p	Sobic.002G197100	359	385	374	-42.9	-28.2	0.657343	12	GGCCCUGAGGGGUCGGGCGAGUCGGAA&UUCUGACUU--CUGGCCCCU----GCU	4	0.986698
sbi-miR169f	Sobic.002G198200	5912	5935	5924	-40.1	-27.6	0.688279	12	CGGGCAGGUGCGUCUGUUUGGCGU&UAGCCAA--GGAUG-ACUUGCCUG	3	0.150072
sbi-miR6221-5p	Sobic.002G200200	1713	1735	1725	-42.9	-28.1	0.655012	10.5	GUCGGGCGGCCGGAGGAUCGGGC&UUCUGA-CUUCUGGCC-CCUGCU	4	0.991276
sbi-miR529	Sobic.002G204000	1948	1966	1957	-36.7	-24.7	0.673025	8.5	UGGGGAGAG-GAGGGCGCGG&CUGUACCCUCUCUCUUCUUC	2	0.979423
sbi-miR395l	Sobic.002G212400	52	72	63	-41.6	-27.2	0.653846	9.5	GAGUUCCCUGAGGUAUUUUGG&GUGAAGUGCUUGGGGGAACUC	4	0.772504
sbi-miR6225-5p	Sobic.002G215600	2434	2457	2448	-37	-33.1	0.894595	2	GAGAUGAAUCUUUUGAGCCUAGUU&AACUAGACUCAAAAGAUUCAUCUC	4	0.655853
sbi-miR529	Sobic.002G217600	15	36	25	-36.7	-27.1	0.73842	8	GGAGGAGAGAGAGGAGAAACGG&CUGU-AC-CCUCUCUCUUCUUC	2	0.61863
sbi-miR5568g-5p	Sobic.002G218300	693	713	704	-27.8	-29.1	1	0.5	GCCAAAACGUCUUAUAAUUUG&CAAAUUAUAAGAUGUUUUGGC	4	0.114903
sbi-miR6235-3p	Sobic.002G221600	998	1022	1012	-33.9	-25.4	0.749263	7.5	UAUGAGAGAAAAAUACUGAUUCGGC&AACGAA-CAGUAUUUUUCUCUUACA	4	0.131192
sbi-miR6230-5p	Sobic.002G224400	524	544	535	-33.2	-25.2	0.759036	11.5	UUCGAGUUUAGGGACCGGAAU&UUUUGGGUCCCUAAACUUGUU	4	0.378094
sbi-miR5381	Sobic.002G231200	991	1008	1000	-39	-28.7	0.735897	6.5	GCUCGGUGCCGU-GAUCUG&AAGAUCUGUGGCGCCGAGC	4	0.706504
sbi-miR437x-5p	Sobic.002G233600	9947	9970	9960	-37	-26	0.702703	7	CAAGUUUGAC-UGGGACGGAUUCUA&UAGAGUU-GUCCUAAGUCAAACUUU	2	0.222969
sbi-miR1435a	Sobic.002G236600	986	1005	996	-24.8	-21.4	0.862903	5	AAAAAGUUUGACUUAGGACA&UUUCUUAAGUCAAACUUUUC	2	0.0615532
sbi-miR5564c-3p	Sobic.002G243400	316	341	332	-38	-24.8	0.652632	16.5	UGUUUGCCGAGGGCCUCAGCUGGCGG&ACGCGAGCUG-----UUUGGCGAAUU	4	0.998631
sbi-miR5565e	Sobic.002G247800	1153	1171	1162	-30.8	-20.8	0.675325	11.5	UUCGACAACAUCCCUGAAG&UUGUUUGGAUGUUGUCGGA	4	0.999907
sbi-MIR1441a	Sobic.002G249400	1311	1334	1325	-49.6	-41.9	0.844758	5	UGUCGGAAGGAUGUCGGGAGGGAU&ACCCCUCCCGACAUACUUCCGACA	4	0.239139
sbi-miR171j	Sobic.002G251100	2218	2238	2229	-39	-25.8	0.661538	13	GGCAAGGGCGCGGCUCGGCGA&UGAUUGAGCCGCGCCAAUAUC	2	0.259976
sbi-MIR1440b	Sobic.002G251900	4204	4229	4218	-41.2	-27.2	0.660194	13.5	UGGUGUGGGGCCGCACGUCUACAUCC&GGAUG--GACGUGU---CUCACGCUU	1	0.0394336
sbi-miR529	Sobic.002G253800	1924	1945	1934	-36.7	-28.1	0.765668	8	GGAGGAGAGAGAGGAGAAGCAG&CUGU-AC-CCUCUCUCUUCUUC	2	0.421261
sbi-miR5389	Sobic.002G262250	18	41	32	-37.2	-25.9	0.696237	11.5	GCUCGGCUAGUUACAAGCUCGGGC&GCUUGAGUUU---AUCAGCCGAGU	4	0.64566
sbi-miR1435a	Sobic.002G272350	122	141	132	-24.8	-21.4	0.862903	5	AAAAAGUUUGACUUAGGACA&UUUCUUAAGUCAAACUUUUC	2	0.0862788
sbi-miR166g	Sobic.002G278400	280	303	294	-42.4	-28.52	0.672642	10	GGGGACCGUCGGGGCGUGGUCCGC&UCGGACCAGGCUUC---AAUCCCU	1	0.0113056
sbi-miR6232b-5p	Sobic.002G278700	948	969	960	-28	-18.9	0.675	5.5	ACAAAGAUUAAUGUGCCAAAAU&UUUUUGGUACAUUGA-AUUUGC	3	0.365217
sbi-miR5384	Sobic.002G290700	2243	2278	2251	-43.5	-31.5	0.724138	38	CCGCUGGGCGCUGAGGUUCUGUAGGAGGGCGGUGCG&CGCGCCGCC------------------GUCCAGCGG	4	0.999825
sbi-miR6227-3p	Sobic.002G293500	3085	3106	3097	-37.7	-29.6	0.785146	3	CCCAAAAAGCAAAUGUUGUGAG&CUCACAACACUUGCUAUUUGGG	4	0.0838395
sbi-miR6225-5p	Sobic.002G293700	5840	5863	5854	-37	-25.3	0.683784	5	GAGACGAAUCUUUUGACCCUAGUU&AACUAGACUCAAAAGAUUCAUCUC	4	0.998441
sbi-miR5381	Sobic.002G297900	998	1016	1006	-39	-25.6	0.65641	9	GCUCGGC-CCACAAGAUGAA&AAGAUCU-GUGGCGCCGAGC	4	0.99994
sbi-miR6230-3p	Sobic.002G300500	98	120	111	-32.2	-24.4	0.757764	6.5	ACUACCGGUCCCUAAACUUGUGC&UAACAAGUUUAGGGAUC--UAGA	4	0.216604
sbi-miR6232b-5p	Sobic.002G302800	1738	1759	1750	-28	-18.5	0.660714	8	GCAAGAUUCGAUGUGACAGAGA&UUUUUGGUACAUUGAAUUU-GC	4	0.925754
sbi-miR6228-5p	Sobic.002G303200	463	487	478	-34.7	-23.5	0.677233	8	GCAAAAACGGUUAAUGGAGACGGAC&UUCUAUCUCUAUUAAUUGU-GUUGC	4	0.48761
sbi-miR6232b-3p	Sobic.002G303900	4954	4977	4968	-28.2	-18.8	0.666667	10	AAUUUUUUGGUGUCACAUCGGAUG&AAUUCGAUGU---ACCAAAAAAGU	0	0.0242132
sbi-miR5384	Sobic.002G304100	5042	5062	5052	-43.5	-29.9	0.687356	7	GCGCCGGAGACGGCGGCGGCG&CGC-GCCGCCGUC-C-AGCGG	4	1
sbi-miR169f	Sobic.002G310800	16817	16840	16829	-40.1	-27.6	0.688279	12	CGGGCAGGUGCGUCUGUUUGGCGU&UAGCCAA--GGAUG-ACUUGCCUG	3	0.15065
sbi-miR5565e	Sobic.002G312200	4583	4600	4591	-30.8	-20.7	0.672078	9	UCCGAC-ACAUCCGAUGUG&UUGUUUGGAUGUUGUCGGA	4	0.999954
sbi-miR5565e	Sobic.002G312900	4064	4084	4073	-30.8	-22	0.714286	9	ACUGACAACGUUGCCGAGCAG&UUGUUUGG--AUGUUGUCGGA	4	0.973056
sbi-miR6218-3p	Sobic.002G312900	5249	5269	5260	-30.2	-21.7	0.718543	7	UCCGAGAGGCACGGAACUUUG&ACAAGUUUCGUGAUUUUUGGA	4	0.535524
sbi-miR5386	Sobic.002G313400	1745	1776	1767	-44.9	-32.4	0.721604	15	CAGCGCCCACCCCGUGGAGGGCGACGGCGGCG&CGUCGCUGUCGCGC------------GCGCUG	4	0.999985
sbi-miR396d	Sobic.002G313800	254	277	264	-40	-26.4	0.66	11.5	CAG--CAAGGAGGAAAACCUGUGGAG&CUCCACAGG----CUUUCUUGAACUG	2	0.169713
sbi-miR6232a-5p	Sobic.002G315500	1144	1167	1158	-37.3	-26.6	0.713137	7.5	AUGUGCCGAAAGAUUCGAUGUGAC&GUCGCUUUGACUUUUUUGGUACAU	4	0.333675
sbi-miR5568c-5p	Sobic.002G321100	5386	5406	5397	-32.3	-31	0.959752	2	CGACUUACAAUUUGGAAUGGA&UCUGUUCCAAAUUGUAAGUCG	2	0.0334926
sbi-miR5382	Sobic.002G324300	8828	8844	8836	-32.2	-21.2	0.658385	4	AGGCCCUGUUUGG-UUGG&CCAAUCUAAACAGGCCCU	4	0.989607
sbi-miR6230-5p	Sobic.002G326500	260	280	271	-33.2	-29.6	0.891566	4	AACAAGUUUAGGGACCGAGAU&UUUUGGGUCCCUAAACUUGUU	4	0.0184027
sbi-miR169a	Sobic.002G329400	1097	1127	1117	-41.5	-28	0.674699	14.5	UCGGCAGGUUCAAGUGGUCAGCUCUUGGCUG&CAGCCAAGG-AUGACU---------UGCCGA	2	0.162033
sbi-miR6235-3p	Sobic.002G330100	1037	1060	1051	-33.9	-23	0.678466	9.5	UGUGAGAGAAAAACACUGUUGACU&AACGAACAGUAUUUUUCUCUUACA	4	0.374785
sbi-miR5564c-3p	Sobic.002G330600	408	432	419	-38	-25.1	0.660526	16	ACGCCGCCAAGCAGCUCCCCAGCAC&ACGC----GAGCUGUUUGGCGAAUU	4	0.994936
sbi-miR5564c-3p	Sobic.002G334500	3331	3351	3342	-38	-24.7	0.65	9.5	UCUACGCCGAAC-GCGUCGCGA&ACGCGA-GCUGUUUGGCGAAUU	4	0.999266
sbi-miR394a	Sobic.002G337500	359	383	373	-39.1	-25.6	0.654731	13.5	GGAGGUGCGUACGCAGGGUCGCCGG&UUGGC-AUUCUGU---C-CACCUCC	4	0.996834
sbi-miR1435a	Sobic.002G340900	4325	4344	4335	-24.8	-21.2	0.854839	5	UAAAAGUUUGACUUAGGACA&UUUCUUAAGUCAAACUUUUC	4	0.249167
sbi-miR5568f-3p	Sobic.002G347700	1442	1465	1456	-30.7	-20.3	0.661238	9	CUCCAUAAAUUUGAAUUGUGGGGC&GUCUUAUAAUUUGGA---AUGGAG	3	0.763786
sbi-MIR1441a	Sobic.002G350500	225	248	239	-49.6	-35	0.705645	7	UGUCGGAAGGAUGUCGAGAGGGAU&ACCCCUCCCGACAUACUUCCGACA	3	0.160988
sbi-miR169a	Sobic.002G364900	433	463	453	-41.5	-27.7	0.66747	14.5	UCGGCAGGUUCAAGUGGUCAGCUCUUGGCUG&CAGCCAAGG-AUGACU---------UGCCGA	2	0.194561
sbi-miR5386	Sobic.002G367400	1343	1360	1353	-44.9	-29.5	0.657016	9.5	CGGCGCGCGU--CGGUGGCC&CGUCGCUGUCGCGCGCGCUG	2	0.999999
sbi-miR529	Sobic.002G370600	371	392	381	-36.7	-28.1	0.765668	8	GGAGGAGAGAGAGGAGAAGCAG&CUGU-AC-CCUCUCUCUUCUUC	2	0.408874
sbi-miR5568c-5p	Sobic.002G373600	5079	5099	5090	-32.3	-24.8	0.767802	3.5	CGAUUUACAAUUUAGAACGGA&UCUGUUCCAAAUUGUAAGUCG	4	0.82828
sbi-miR5568c-5p	Sobic.002G373600	5256	5276	5267	-32.3	-26.7	0.826625	2.5	CGCCUUAUAAUUUGGAACGGA&UCUGUUCCAAAUUGUAAGUCG	4	0.712669
sbi-MIR172k	Sobic.002G373700	599	621	613	-43.3	-33.6	0.775982	7.5	AGGCCAGUCUUAGUG-GGGGUUUC&GAAACUUUAGACUGAGACUGGCCU	4	0.103082
sbi-miR5565e	Sobic.002G382700	116	136	124	-30.8	-20.2	0.655844	11.5	ACCG-CGGCAUCCAGGUCGCAA&UUGU---UUGGAUGUUGUCGGA	1	0.36759
sbi-MIR398c	Sobic.002G387800	1722	1745	1736	-46.2	-30.26	0.654978	9.5	UCCUACAGAUUGGCAUACCCAGAC&AUCUGGGCCGUCUAAUCUGUAGGA	4	0.510209
sbi-MIR1441b	Sobic.002G388200	2449	2472	2463	-43.5	-33.5	0.770115	3	UCCUUCCGACACAUUCGAUGUGAC&GUCACAUCGGAUAUGUCAGAAGGA	4	0.461115
sbi-miR5565e	Sobic.002G393200	1999	2016	2007	-30.8	-20.7	0.672078	9	UCCGAC-ACAUCCGAUGUG&UUGUUUGGAUGUUGUCGGA	4	0.999969
sbi-miR5565f	Sobic.002G394550	1148	1170	1158	-28.1	-19.2	0.683274	12	AGUUGGUGUGGAUGCGCCGGCUG&UAGUCGG---AUUUAUAUCAAUC	4	0.643774
sbi-MIR169q	Sobic.002G395300	905	926	917	-40.7	-27.3	0.670762	7.5	UCCCUCAUUUCUCUCUCUCAAC&AAUGAGUGAGAGAG-UGAGGGC	4	0.964961
sbi-miR6225-5p	Sobic.002G399000	454	477	468	-37	-26.8	0.724324	3	GAGAUAGAUUUUUUGAGUUUAGUU&AACUAGACUCAAAAGAUUCAUCUC	4	0.990553
sbi-MIR5082	Sobic.002G404100	2049	2074	2064	-56.6	-37.8	0.667845	9.5	CCUCGCAGCCGGCGGCGCCGAGCGCG&ACUGCUCGG-GCUGC-GGCUGCGGAG	4	0.972551
sbi-miR6225-5p	Sobic.002G409900	434	457	448	-37	-24.2	0.654054	5	GUGACGAAUCUUUUGAGCCUAGUU&AACUAGACUCAAAAGAUUCAUCUC	3	0.855661
sbi-MIR7712	Sobic.002G412500	137	156	148	-33.3	-22.3	0.66967	10	GGCGCCGUCCG-ACGAUGGAC&AACUAUUGUAUGGAUGG-GCU	2	0.636124
sbi-MIR7751	Sobic.002G421400	1816	1832	1824	-36	-28.8	0.8	4.5	GACGGCCAUCUCC-GGCA&GGCUUGGAGAUGGUCGUC	4	0.18911
sbi-MIR5265	Sobic.002G426400	1468	1487	1478	-45.7	-30.9	0.676149	7	GACGCUGGC-C-ACCGGUCGCA&UGUGAUUGGUCGCGCCGGUGUC	2	0.746365
sbi-miR6223-5p	Sobic.002G426800	1530	1550	1541	-40.3	-27.8	0.689826	7.5	CUGGCAGGCUGCUGCCAGGAC&UUCUUGGGAGGAGCAUGCUAG	1	0.0344564
sbi-MIR399a	Sobic.002G427500	1100	1123	1114	-43.7	-39.3	0.899314	2.5	AGCUCCAAAAUUUUUUGGCCCCGU&ACGGGGCUAAAAAAUUUUGGGGCC	2	0.0128072
sbi-miR5565e	Sobic.002G429700	1433	1450	1442	-30.8	-21.4	0.694805	8.5	GCCGGCGGCAUCCC-ACGG&UUGUUUGGAUGUUGUCGGA	4	0.996001
sbi-miR5565e	Sobic.002G430300	5199	5216	5207	-30.8	-20.7	0.672078	9	UCCGAC-ACAUCCGAUGUG&UUGUUUGGAUGUUGUCGGA	4	0.999943
sbi-miR1435b	Sobic.002G430300	5394	5413	5404	-25.3	-18	0.711462	8.5	GGGAGGUAGGAUUUGAGGGA&UUUCUUAAGUCAAACCUUUU	2	0.322578
sbi-miR2118-3p	Sobic.002G431100	3522	3547	3534	-44.5	-29.7	0.667416	16.5	GCGGCGCGGGAGGCCGGCGUCGGGCU&UUCCUGAU----GCCUCCCAUGCCUA	4	0.825986
sbi-miR396e	Sobic.002G431200	907	929	918	-38.3	-25.4	0.663185	8.5	CAG-UUAGGGGAGCCUGUUUGGAU&UUCC--ACAGGCUUUCUUGAACUG	3	0.147755
sbi-miR396e	Sobic.002G431300	5722	5744	5733	-38.3	-25.4	0.663185	8.5	CAG-UUAGGGGAGCCUGUUUGGAU&UUCC--ACAGGCUUUCUUGAACUG	4	0.462543
sbi-miR6232b-3p	Sobic.003G002800	822	842	833	-28.2	-18.4	0.652482	10	UUGUUUUUGGUGCAGAGAGUC&AAUUCGAUGUACCAAAAAAGU	4	0.43325
sbi-miR5381	Sobic.003G012000	728	745	736	-39	-27.6	0.707692	10	GCUCGGC-CCACAGGAUGA&AAGAUCUGUGGCGCCGAGC	2	0.595855
sbi-miR5382	Sobic.003G020600	3238	3255	3246	-32.2	-27.7	0.860248	3	AGGGCCUGUUUAGAUUAG&CCAAUCUAAACAGGCCCU	4	0.312117
sbi-miR1435a	Sobic.003G023500	343	362	353	-24.8	-21.4	0.862903	5	AAAAAGUUUGACUUAGGACA&UUUCUUAAGUCAAACUUUUC	2	0.0761275
sbi-miR6226-3p	Sobic.003G032900	1693	1715	1706	-42	-28.7	0.683333	8	GCGG-CGACUAGGCGCGACUAGUC&GAUUAGUCACGAUUAGUCGUCCGA	0	0.0182155
sbi-MIR5265	Sobic.003G032900	1695	1718	1709	-45.7	-32.9	0.719912	6.5	GGCGACUAGGCGCGACUAGUCGCG&UGUGAUUGGUCGCGCC-GGU-GUC	2	0.262017
sbi-miR5386	Sobic.003G036900	69	89	79	-44.9	-32.1	0.714922	7	CGGUGAGCGUGGCGGCGAGCG&CG-UCGCUGUCGCGCGCGCUG	3	0.96532
sbi-MIR9746d	Sobic.003G038700	1487	1512	1502	-48.3	-32.1	0.664596	10	CGGAGGGGCAGUCCCAGGCUCGGCGG&CUGUAGA-CCUGGGA-UGUCUGUCCA	4	0.383025
sbi-miR5381	Sobic.003G041200	1539	1556	1547	-39	-27.6	0.707692	10	GCUCGGC-CCACAGGAUGA&AAGAUCUGUGGCGCCGAGC	4	0.917878
sbi-miR5565g-3p	Sobic.003G058500	7267	7290	7281	-39.3	-27	0.687023	5	GUAUUCAUCUAAAUUCACAUGUAU&ACACAUGUGGAUUGAGAUGAAUAC	4	0.38466
sbi-miR5565f	Sobic.003G060000	414	433	424	-28.1	-30.2	1	1.5	GAUUGAUGUGAAUCCGACUA&UAGUCGGAUUUAUAUCAAUC	2	0.00275833
sbi-MIR171b	Sobic.003G065100	2219	2241	2231	-42	-27.5	0.654762	9	CAGUGAUUGUGCGUGGCUUCGGA&ACCGAGGC-GCGU-CAAUUGCUG	4	0.959348
sbi-miR6230-3p	Sobic.003G065501	1413	1433	1424	-32.2	-23.3	0.723602	7.5	CACCGGUCCCUAAACUUGUGC&UAACAAGUUUAGGGAUCUAGA	3	0.117665
sbi-miR6230-5p	Sobic.003G065501	2024	2044	2035	-33.2	-28.2	0.849398	7	AACAAGUUUAGGGACCGGGUU&UUUUGGGUCCCUAAACUUGUU	3	0.0248587
sbi-miR6230-5p	Sobic.003G065501	2175	2195	2186	-33.2	-25.8	0.777108	9.5	AAUAAGUUUAGGGACCGCUGA&UUUUGGGUCCCUAAACUUGUU	4	0.331904
sbi-MIR7751	Sobic.003G067100	2647	2663	2655	-36	-24.5	0.680556	7.5	AUCGGCCGUCUCC-GGCA&GGCUUGGAGAUGGUCGUC	4	0.999706
sbi-miR6225-5p	Sobic.003G069100	40	63	54	-37	-28.5	0.77027	3	GAGACGAAUCUUUUGAGCCUAGUU&AACUAGACUCAAAAGAUUCAUCUC	4	0.973762
sbi-miR395l	Sobic.003G080100	7936	7955	7947	-41.6	-28.3	0.680288	7	UUUUUCCCCCAGG-GCUUCAC&GUGAAGUGCUUGGGGGAACUC	4	0.508908
sbi-miR319b	Sobic.003G081700	8478	8505	8496	-41.3	-29.1	0.7046	21	GGGAGCACCGCCCGGGGCUUCAGUCGUC&UUGGACUGAAG--------GGUGCUCCC	3	0.0834004
sbi-miR6235-3p	Sobic.003G086300	2729	2752	2743	-33.9	-27.7	0.817109	7	UGUGAGAGAAAGAUAUUGUUGGCU&AACGAACAGUAUUUUUCUCUUACA	0	0.00157
sbi-miR6226-3p	Sobic.003G086900	1729	1752	1743	-42	-29.4	0.7	9.5	ACGGACGAUUAAUCGCGAUUGGAC&GAUUAGUCACGAUUAGUCGUCCGA	4	0.206141
sbi-MIR1440b	Sobic.003G089600	2261	2281	2273	-41.2	-26.8	0.650485	6.5	CCGUGUGAUGACACG-CUAUCC&GGAUGGACGUGUC-UCACGCUU	2	0.451355
sbi-miR5565e	Sobic.003G092800	1962	1979	1970	-30.8	-20.7	0.672078	9	UCCGAC-ACAUCCGAUGUG&UUGUUUGGAUGUUGUCGGA	2	0.970233
sbi-MIR156f	Sobic.003G095500	9433	9454	9447	-45.9	-31.8	0.69281	6	CUUGUUCAGUUGUGUC-AUC-CCG&AGGAGAUAGACACAACUGAGCAGG	4	0.131192
sbi-miR6230-5p	Sobic.003G095500	9873	9893	9884	-33.2	-27	0.813253	6	ACCAAGUUUAGGGACCGAGAU&UUUUGGGUCCCUAAACUUGUU	4	0.208245
sbi-miR6230-5p	Sobic.003G095500	9933	9953	9944	-33.2	-24.3	0.731928	8	UCGAAGUUUAGGGACCGGGAU&UUUUGGGUCCCUAAACUUGUU	4	0.560698
sbi-miR6230-5p	Sobic.003G095500	9964	9984	9975	-33.2	-29.6	0.891566	4	AACAAGUUUAGGGACCGAGAU&UUUUGGGUCCCUAAACUUGUU	3	0.00947965
sbi-MIR8639e	Sobic.003G098600	1411	1428	1418	-33.9	-22.4	0.660767	9	UCGCAG-GACAGGACGCCC&GGGCG-AUUGUCACUGCUU	4	0.99999
sbi-miR6226-3p	Sobic.003G099800	656	680	671	-42	-28.1	0.669048	6	CUGGACGAUUAAAUCGCGAUUAAUC&GAUUAGUCACGAUU-AGUCGUCCGA	3	0.0840237
sbi-miR5565e	Sobic.003G103701	33247	33264	33255	-30.8	-20.7	0.672078	9	UCCGAC-ACAUCCGAUGUG&UUGUUUGGAUGUUGUCGGA	3	0.919541
sbi-miR5565c	Sobic.003G106900	424	444	435	-36.6	-36.6	1	1	UCACCUCAAUCCACAUGUGUU&UACACAUGUGGAUUGAGGUGA	3	0.0168649
sbi-MIR2101	Sobic.003G110866	368	405	382	-48	-31.7	0.660417	30.5	ACGUCAGAAGCUACGUUGGCCGCACCCAGGACCUCGGC&GCCGA--------GUGC------UGUAGUUUCUGACGC	3	0.200008
sbi-miR5381	Sobic.003G110866	399	416	408	-39	-26.3	0.674359	9	CCUCGGCGCCGU-GAUCCA&AAGAUCUGUGGCGCCGAGC	3	0.803692
sbi-miR6221-5p	Sobic.003G115400	628	646	638	-42.9	-30.1	0.701632	6.5	GGU-GGGGCCGG-AGUCGGAG&UUCUGACUUCUGGCCCCUGCU	4	0.737456
sbi-miR5386	Sobic.003G116600	631	649	641	-44.9	-30.6	0.681514	7.5	GGGCGCGCGCG-CGGCUAUG&CGUCGCUGUCGCGCGCGCUG	4	1
sbi-MIR169e	Sobic.003G122300	2474	2493	2485	-42.8	-30	0.700935	7.5	GCUGGUGGAGGAGA-UGCCCA&UAGGCAGUCUCCUUGGCUAGC	4	0.634196
sbi-MIR8639e	Sobic.003G125200	7606	7623	7614	-33.9	-22.5	0.663717	8.5	GAGCAGGGGCAGGCGCCG&GGGCGAUUGUCACUGCUU	3	0.938627
sbi-miR5565d	Sobic.003G127200	1542	1565	1556	-39.3	-28.8	0.732824	4.5	ACUCCAACACAUGUGGAUUGAGGU&ACUUCAAUCCAUGUAUGUUGGUGU	4	0.14944
sbi-miR5381	Sobic.003G127700	2776	2794	2785	-39	-31.5	0.807692	2	CCUCGGAGCCACAGAUCUU&AAGAUCUGUGGCGCCGAGC	3	0.0516836
sbi-miR6225-5p	Sobic.003G129700	827	850	841	-37	-31	0.837838	2	GAGACGAAUCUUUUGAGUUUAGUU&AACUAGACUCAAAAGAUUCAUCUC	4	0.836723
sbi-miR5386	Sobic.003G133100	3659	3680	3670	-44.9	-31.9	0.710468	7	CGCGUGCGCGCGUCAGGCGGCG&CGUCGC-UGUCGCGCGCGC-UG	4	1
sbi-miR5565a	Sobic.003G137100	4132	4155	4146	-42.7	-36.5	0.854801	1.5	GAUUCAUCUCAAUCCACAUGUGUU&AACACAUGUGGAUUGAGGCGAAUC	4	0.0765175
sbi-miR2118-3p	Sobic.003G140800	1226	1248	1239	-44.5	-31.4	0.705618	9	AAGGCGAUGGGAGGCGAUAGGUG&UUCCUGAUGCCUCCCAU-GCCUA	4	0.376442
sbi-miR6235-3p	Sobic.003G144300	2744	2767	2758	-33.9	-27.6	0.814159	6.5	UGUGAGAGAAAAAUAUUGUUGGCU&AACGAACAGUAUUUUUCUCUUACA	4	0.0313398
sbi-miR529	Sobic.003G148000	8866	8886	8876	-36.7	-25.5	0.694823	9	AGAGGGGGGGGGGGGUCGCAA&CUGU-ACCCUCUCUCUUCUUC	4	0.9993
sbi-miR529	Sobic.003G150100	5062	5083	5072	-36.7	-28.1	0.765668	8	GGAGGAGAGAGAGGAGAAGCAG&CUGU-AC-CCUCUCUCUUCUUC	2	0.419125
sbi-miR6230-3p	Sobic.003G153000	8061	8079	8070	-32.2	-21.2	0.658385	5	UCUAGA--CCUAAACUUGUGG&UAACAAGUUUAGGGAUCUAGA	4	0.805987
sbi-MIR2101	Sobic.003G154200	2242	2265	2256	-48	-31.5	0.65625	10.5	ACGUCAGCCGCUGCGGCGC-CGUGC&GC-CGAGUGCUGUAGUUUCUGACGC	4	0.654022
sbi-miR5384	Sobic.003G154200	2249	2268	2258	-43.5	-30.3	0.696552	7	CCGCUGCGGCGCCGUGCGCG&CGCGC-CGCCGUC-CAGCGG	3	0.983469
sbi-miR319b	Sobic.003G154800	5861	5880	5871	-41.3	-28.1	0.680387	7	UGGCGCACCUUUUAGUCCCG&UUGGACUGAAGGGUGCUCCC	3	0.191252
sbi-miR5388	Sobic.003G155300	14255	14275	14266	-42.8	-28.8	0.672897	10	GUCGGAGACG-CCGGCCCGGGG&AUCUUUGCCGGGUGUCUCUGAC	4	0.88497
sbi-miR6225-5p	Sobic.003G155900	7214	7237	7228	-37	-26.1	0.705405	4	AAGACGAAUCUUUUGAGCCUAGUU&AACUAGACUCAAAAGAUUCAUCUC	3	0.747672
sbi-miR6226-3p	Sobic.003G160200	15432	15455	15446	-42	-31.6	0.752381	5.5	CAGGACGAUUAAUCGCGAUUAAUC&GAUUAGUCACGAUUAGUCGUCCGA	4	0.0983099
sbi-miR529	Sobic.003G160300	6637	6656	6647	-36.7	-25.6	0.697548	7	GAAGGGGAGAGACGGG-AGAG&CUGUACCC-UCUCUCUUCUUC	4	0.998978
sbi-miR169o	Sobic.003G173400	34614	34637	34626	-37.8	-25.7	0.679894	12	CGGGCAGAUGCGUCUGUUUGGCGU&UAGCCAA--GGAUG-AUUUGCCUG	2	0.304247
sbi-MIR7712	Sobic.003G182200	4045	4068	4059	-33.3	-21.7	0.651652	10.5	AGCGAUUCCGUCCAUACCGUAGAU&AACUAUUGUAUGGAUGG----GCU	4	0.988686
sbi-miR6223-3p	Sobic.003G192701	1497	1517	1506	-37.6	-26.5	0.704787	9	CUC--AGGAGGAGCGCCUGCUGG&CUAGCA--UGUUCCUCCUAAGAG	4	0.237118
sbi-miR5565e	Sobic.003G192801	3893	3910	3902	-30.8	-21.6	0.701299	8.5	GCCGACAGCG-CCAGAGAG&UUGUUUGGAUGUUGUCGGA	4	0.991965
sbi-miR1435b	Sobic.003G193500	4319	4341	4332	-25.3	-16.5	0.652174	14	UCGGGGUUCUCUGGCUUAGGACG&UUUCUUAAGUCA---AACCUUUU	2	0.723182
sbi-miR319b	Sobic.003G196500	1858	1877	1868	-41.3	-28.1	0.680387	7	UGGCGCACCUUUUAGUCCCG&UUGGACUGAAGGGUGCUCCC	4	0.582297
sbi-miR5386	Sobic.003G206600	5979	5999	5989	-44.9	-32.7	0.728285	7	GAGCGCGCCCGACGGCGUGCG&CGU-CGCUGUCGCGCGCGCUG	4	0.999946
sbi-MIR903	Sobic.003G209400	997	1020	1010	-50	-33.2	0.664	7.5	UUUG-CCGAGGGCCCAACGUUGGGC&ACUCGA-GUUGGGCCGUCGGACGAA	2	0.284103
sbi-miR319b	Sobic.003G209500	1972	1991	1982	-41.3	-28.3	0.68523	7.5	GGGGGCGCUCUUCGGGCUGG&UUGGACUGAAGGGUGCUCCC	4	0.516665
sbi-miR390	Sobic.003G211400	203	222	214	-44.4	-30.9	0.695946	5	GGUGCUAUUUCUUCUG-GCUU&AAGCUCAGGAGGGAUAGCGCC	4	0.466804
sbi-MIR160i	Sobic.003G211500	429	454	443	-54.9	-39.6	0.721311	8	UGCUCGGUGCCUAGGGUUAGGCAUCG&CGA--CCUGACUCUGGGCGCCGAGGA	4	0.0765175
sbi-miR5565e	Sobic.003G215300	4142	4159	4150	-30.8	-20.7	0.672078	9	UCCGAC-ACAUCCGAUAUG&UUGUUUGGAUGUUGUCGGA	4	0.999959
sbi-miR5565g-3p	Sobic.003G218450	908	931	922	-39.3	-29.7	0.755725	4	GCAUUCACAUCAAUCCACAUGUGU&ACACAUGUGGAUUGAGAUGAAUAC	4	0.228978
sbi-miR5382	Sobic.003G220700	14299	14316	14307	-32.2	-21.2	0.658385	10.5	AGGGUCUGUUUGGUUCCC&CCAAUCUAAACAGGCCCU	4	0.988655
sbi-miR5386	Sobic.003G220700	5757	5779	5767	-44.9	-30.5	0.679287	12	CUGCGCGCGCGGAAGUGGUGGCG&CGUCGCUG---UCGCGCGCGCUG	4	1
sbi-miR396a	Sobic.003G222400	337	359	348	-35	-24.38	0.696571	9	CAGUUCGAGAAAAAAAUGUGGAG&UUCCACA--GCUUUCUUGAACUG	4	0.52807
sbi-miR396d	Sobic.003G222400	337	359	349	-40	-27.12	0.678	8.5	CAGUUCGAGAAAAAAAUGUGGAG&CUCCACA-GGCUUUCUUGAACUG	1	0.00996826
sbi-miR1435a	Sobic.003G223400	318	337	328	-24.8	-21.4	0.862903	5	AAAAAGUUUGACUUAGGACA&UUUCUUAAGUCAAACUUUUC	2	0.0589575
sbi-miR5568f-3p	Sobic.003G226900	473	493	484	-30.7	-23.4	0.762215	3	CUUCAUUCUAAAUUAUAAGUC&GUCUUAUAAUUUGGAAUGGAG	4	0.946001
sbi-MIR7751	Sobic.003G227300	2684	2702	2693	-36	-26	0.722222	6.5	GGCGACCAGUCCCCGAGCG&GGCUUGGAGA-UGGUCGUC	4	0.936345
sbi-miR5568d-3p	Sobic.003G229300	3454	3481	3465	-28.6	-18.6	0.65035	19.5	AUUUUCUGGGUGCACUUAGUGUAGCUUA&AAAGUU-------GUGUAUCUAGAAAAG	3	0.603037
sbi-miR5381	Sobic.003G230000	4105	4122	4113	-39	-27.6	0.707692	10	GCUCGGC-CCACAGGAUGA&AAGAUCUGUGGCGCCGAGC	4	0.925161
sbi-miR5565e	Sobic.003G233600	1508	1528	1517	-30.8	-22	0.714286	9	ACUGACAACGUUGCCGAGCAG&UUGUUUGG--AUGUUGUCGGA	2	0.709873
sbi-MIR169e	Sobic.003G234101	3657	3677	3668	-42.8	-28.6	0.668224	7	GAAGGCGAGGGAGGCUGCUUU&UAGGCAGUCUCCUUGGCUAGC	4	0.921708
sbi-miR169l	Sobic.003G234200	1646	1669	1658	-40.1	-27.6	0.688279	12	CGGGCAGGUGCGUCUGUUUGGCGU&UAGCCAA--GGAUG-ACUUGCCUG	2	0.203411
sbi-miR529	Sobic.003G237400	3451	3476	3461	-36.7	-24.6	0.6703	14.5	GAAGAGGAGAGAGAGAGUAAAAGCGG&CUGU----AC-C-CUCUCUCUUCUUC	3	0.95209
sbi-miR399k	Sobic.003G237800	3764	3785	3775	-43.2	-28.12	0.650926	11	AUGGGUAAAUCCCCAUCGGGUA&UGCC-AAAGGGGAUUUGCCCGG	2	0.409418
sbi-MIR8684a	Sobic.003G249400	1295	1318	1309	-41	-29.2	0.712195	8.5	AUUUCUGCAGGGGGUUAUCAGAAA&UAACUGAGAACCGCCUGUAGAAAU	4	0.482142
sbi-miR6224c-5p	Sobic.003G250600	1118	1141	1129	-35.2	-23.1	0.65625	13.5	GCCUUGUACGCCGAGGACGAGGAG&CUCC--GUCCU-AAUAUAUAAGGC	4	0.637096
sbi-MIR5557	Sobic.003G256000	2223	2246	2237	-41.7	-29.8	0.714628	8	UGGAAAAAGUCUACAUAACCCCCC&AGAGGGUGAUGUAGACUUUUUCCU	4	0.247172
sbi-miR6232b-3p	Sobic.003G256100	4569	4593	4584	-28.2	-18.4	0.652482	12	AAUUUUUUGGUUGUCACAUCGGAUA&AAUUCGAUGU----ACCAAAAAAGU	2	0.184862
sbi-MIR396b	Sobic.003G256700	826	849	840	-41.3	-42.3	1	0	AAGUUGCUAUCCAGAGGUUUCUAC&GUAGAAACCUCUGGAUAGCAACUU	4	0.0131796
sbi-miR5381	Sobic.003G256900	25	42	34	-39	-26.5	0.679487	4	GCUCAGCGCCA-AGAUCUG&AAGAUCUGUGGCGCCGAGC	4	0.996268
sbi-MIR9774	Sobic.003G260400	9097	9122	9107	-30.3	-21.36	0.70495	15.5	UAGGAAUACCCAAGAUUGAAAUCCUG&CAGGAU------AUUGGGUAUUUCUU	4	0.658581
sbi-miR5565c	Sobic.003G260900	5367	5385	5377	-36.6	-24.2	0.661202	8	CCACCUCAA-CC-CAUGUGGA&UACACAUGUGGAUUGAGGUGA	4	0.860384
sbi-miR396a	Sobic.003G265200	5391	5412	5402	-35	-23.62	0.674857	9	CAGUUCGAGAAAAAAGGUGGAG&UUCCAC-AGCUUUCUUGAACUG	1	0.0361438
sbi-miR396d	Sobic.003G265200	5391	5412	5403	-40	-26.36	0.659	8.5	CAGUUCGAGAAAAAAGGUGGAG&CUCCACAGGCUUUCUUGAACUG	2	0.174287
sbi-miR5381	Sobic.003G265701	50	67	58	-39	-27.6	0.707692	10	GCUCGGC-CCACAGGAUGA&AAGAUCUGUGGCGCCGAGC	2	0.584153
sbi-miR5384	Sobic.003G267100	320	339	328	-43.5	-29.1	0.668966	7.5	GUGGUGGACGGCGGCUGGUG&CGC--GCCGCCGUCCAGCGG	4	1
sbi-miR159a	Sobic.003G278700	462	481	472	-37.7	-25	0.66313	9.5	CAGGGCA-CCUUUAGUCCCGG&UUUGGAUUGAAGGGAGCUCUG	2	0.381025
sbi-miR408	Sobic.003G279200	287	306	298	-46.1	-35.1	0.761388	3.5	GCAGGGGAAGAGGCAGU-CAG&CUGCACUGCCUCUUCCCUGGC	0	0.0239065
sbi-miR529	Sobic.003G288000	1337	1357	1348	-36.7	-31.3	0.852861	4.5	GAACGGGGGGAGAGGGUGCGG&CUGUACCCUCUCUCUUC-UUC	4	0.117249
sbi-miR529	Sobic.003G293400	3285	3305	3295	-36.7	-29.2	0.79564	6	AUUGAAGAGAGAGGGUGCUAG&CU-GUACCCUCUCUCUUCUUC	4	0.452467
sbi-MIR8639e	Sobic.003G294300	801	817	809	-33.9	-22.7	0.669617	8	GUGCAGUGAUU-UUGCCC&GGGCGAUUGUCACUGCUU	4	0.999913
sbi-MIR172k	Sobic.003G294700	286	308	300	-43.3	-36	0.831409	7	AGGCCAGUCUCAGUG-GGGGUUUC&GAAACUUUAGACUGAGACUGGCCU	4	0.0541983
sbi-MIR8639e	Sobic.003G298100	2887	2906	2895	-33.9	-22.5	0.663717	10	UAGCGGUGGAAAGAUCGCCU&GGGCGAUU--GUCACUGCUU	4	0.99998
sbi-miR6225-5p	Sobic.003G302400	375	398	389	-37	-30.3	0.818919	2	GAGACAAAUCUUUUGAGUCUAGUU&AACUAGACUCAAAAGAUUCAUCUC	4	0.868301
sbi-miR529	Sobic.003G311700	1030	1051	1040	-36.7	-28.1	0.765668	8	GGAGGAGAGAGAGGAGAAGCAG&CUGU-AC-CCUCUCUCUUCUUC	0	0.0856667
sbi-miR529	Sobic.003G319000	3048	3068	3058	-36.7	-26.1	0.711172	7	AUGGAAGGGAGAGGAGUACGC&CUGUAC-CCUCUCUCUUCUUC	4	0.996116
sbi-miR6231-5p	Sobic.003G319000	3097	3119	3110	-38.9	-26.58	0.68329	7.5	CCUGCUGAUGUGGAUUCUCGGAC&GUCCGUGAGUCCACA--AAUAGG	4	0.197671
sbi-miR5565e	Sobic.003G319600	5268	5285	5276	-30.8	-20.7	0.672078	9	UCCGAC-ACAUCCGAUGUG&UUGUUUGGAUGUUGUCGGA	3	0.923491
sbi-miR5565f	Sobic.003G320300	460	479	470	-28.1	-23.8	0.846975	5.5	GAUUGAAGUGAAUCCGACAA&UAGUCGGAUUUAUAUCAAUC	4	0.204032
sbi-miR5386	Sobic.003G323300	2506	2536	2518	-44.9	-30.2	0.672606	22	CACGCGACGCGCGAGAGAAUUGGCGGCGACG&CGUCGCUGU---------CGCGCG-CGC-UG	2	0.999969
sbi-miR6233-3p	Sobic.003G324700	556	580	571	-32.5	-22.9	0.704615	5	CAUCAAUUAUCCAAAACCAAACUAG&CAAGUUUGGUUUUGG-UAAUUAAUG	2	0.275482
sbi-MIR8639e	Sobic.003G329700	5439	5458	5446	-33.9	-22.4	0.660767	11	CAGCAG-GACACGCGUCGUCC&GGGCGAU---UGUCACUGCUU	4	0.999989
sbi-miR1435a	Sobic.003G330400	989	1008	999	-24.8	-21.4	0.862903	5	AAAAAGUUUGACUUAGGACA&UUUCUUAAGUCAAACUUUUC	3	0.0561892
sbi-MIR2118b	Sobic.003G334700	13693	13721	13705	-42	-29.36	0.699048	22.5	GAGGAGUGGGAGGCUAGGAUUUGAGGGAC&UUCCC-------AAUGCCUCCCAUUCCUA	3	0.165542
sbi-miR6234a-5p	Sobic.003G336700	3869	3891	3883	-40.8	-28.8	0.705882	7.5	GGUGUCAAAUGGAGG-AUAGACUG&AAGUGUGUUCCUCUAUUUGACGCU	4	0.140364
sbi-miR166g	Sobic.003G337400	2507	2530	2521	-42.4	-28.52	0.672642	10	GGGGACCGUCGGGGCGUGGUCCGC&UCGGACCAGGCUUC---AAUCCCU	3	0.0933239
sbi-miR5568d-5p	Sobic.003G339500	3744	3765	3756	-33.9	-23.4	0.690265	5.5	GCUGUGACUUUUAGAAAAGCUA&UGGCUUUUCUAGA-UACAUAGC	4	0.710372
sbi-miR5565g-3p	Sobic.003G347000	4249	4272	4263	-39.3	-36.8	0.936387	2	GGAUUCAUCUCAAUCCACAUGUGU&ACACAUGUGGAUUGAGAUGAAUAC	2	0.00275833
sbi-MIR909	Sobic.003G351100	243	266	257	-46.6	-30.8	0.660944	14.5	GGUUCUUUGCCGAGUGUCAAAAAA&AAGAAAGGCAGUCGGCAAAGAGCC	4	0.469626
sbi-miR5565e	Sobic.003G351300	4954	4972	4963	-30.8	-20.9	0.678571	7.5	GUCGACGACGCCCAGACGG&UUGUUUGGAUGUUGUCGGA	2	0.945192
sbi-miR1435a	Sobic.003G354900	4580	4599	4590	-24.8	-24.5	0.987903	4.5	GAGAAGUUUGACUUAGGACA&UUUCUUAAGUCAAACUUUUC	3	0.0114993
sbi-miR529	Sobic.003G355200	66	89	76	-36.7	-25.44	0.693188	13	GGAGAGGAGAGAGAGGAGAAGCGG&CUGU---ACC-CUCUCUCUUCUUC	0	0.366566
sbi-MIR169v	Sobic.003G355500	1427	1446	1436	-39.9	-26	0.651629	7	AUACCCCAAGGUAGACUGCC&GGCAGUCU-CCUUGGCUAGC	4	0.99984
sbi-miR5381	Sobic.003G355500	3315	3333	3323	-39	-25.6	0.65641	9	GCUCGGC-CCACAAGAUGAA&AAGAUCU-GUGGCGCCGAGC	4	0.999956
sbi-miR6230-5p	Sobic.003G359300	4350	4370	4361	-33.2	-29.6	0.891566	4	AACAAGUUUAGGGACCGAGAU&UUUUGGGUCCCUAAACUUGUU	4	0.0261855
sbi-miR5384	Sobic.003G362300	229	252	242	-43.5	-31.5	0.724138	9	CCGGCGGAGGGGACGGCGGCGACG&CG-CGCCGCCGUCC-----AGCGG	4	0.999851
sbi-miR6225-5p	Sobic.003G367900	1717	1740	1731	-37	-25.3	0.683784	5	GAGACGAAUCUUUUGACCCUAGUU&AACUAGACUCAAAAGAUUCAUCUC	4	0.997851
sbi-miR394a	Sobic.003G370600	6188	6206	6197	-39.1	-26.7	0.682864	6.5	GGU-GUGGACAGAGUGCGGG&UUGGCAUUCUGUCCACCUCC	4	0.931617
sbi-miR5386	Sobic.003G371600	3223	3242	3234	-44.9	-30.2	0.672606	6	ACGCAGCGCGCGAUAG-GACG&CGUCGCUGUCGCGCGC-GCUG	4	1
sbi-miR396d	Sobic.003G372000	1177	1200	1187	-40	-26.4	0.66	11.5	CAG--CAAGGAGGAAAACCUGUGGAG&CUCCACAGG----CUUUCUUGAACUG	3	0.126624
sbi-miR5568g-3p	Sobic.003G379500	3904	3924	3915	-27.8	-20.5	0.73741	7.5	UUCCAAAUUAUAAGUCGUCGU&AAAACGUCUUAUAAUUUGGAG	4	0.643774
sbi-miR6225-5p	Sobic.003G379900	1677	1700	1691	-37	-28.5	0.77027	3	GAGACGAAUCUUUUGAGCCUAGUU&AACUAGACUCAAAAGAUUCAUCUC	4	0.962657
sbi-miR394a	Sobic.003G381100	3241	3258	3251	-39.1	-30.3	0.774936	6	AGAGGUGGACAGA--GCCGA&UUGGCAUUCUGUCCACCUCC	4	0.253141
sbi-MIR2118b	Sobic.003G385300	3238	3259	3251	-42	-29.3	0.697619	7.5	UGGGAAAUGGGAGG-GUUGGGUU&UUCCCAAUGCCUCCCAUU-CCUA	4	0.512802
sbi-miR6225-5p	Sobic.003G389100	5183	5206	5197	-37	-28.5	0.77027	3	GAGACGAAUCUUUUGAGCCUAGUU&AACUAGACUCAAAAGAUUCAUCUC	4	0.972551
sbi-miR5565e	Sobic.003G392700	3100	3120	3108	-30.8	-20.2	0.655844	11.5	ACCG-CGGCAUCCAGGUCGCAA&UUGU---UUGGAUGUUGUCGGA	4	1
sbi-miR5568c-3p	Sobic.003G396800	5189	5209	5200	-36.7	-25.68	0.699728	4	CCUCCAUCCCAAAUUGUAAGU&ACUUACAGUUUGGAACGGAGG	4	0.699411
sbi-miR1435a	Sobic.003G396800	5390	5409	5400	-24.8	-17.5	0.705645	13	GAAAAGUUUGACUCUCCAAG&UUUCUUAAGUCAAACUUUUC	4	0.808544
sbi-miR5381	Sobic.003G398400	895	913	903	-39	-25.6	0.65641	9	GCUCGGC-CCACAAGAUGAA&AAGAUCU-GUGGCGCCGAGC	4	0.999939
sbi-miR1435a	Sobic.003G399900	2815	2834	2825	-24.8	-21.4	0.862903	5	AAAAAGUUUGACUUAGGACA&UUUCUUAAGUCAAACUUUUC	3	0.0549041
sbi-miR5565f	Sobic.003G401000	7436	7455	7446	-28.1	-23.7	0.843416	4.5	GAUUGAGGUAAAUCCGACAA&UAGUCGGAUUUAUAUCAAUC	3	0.0733681
sbi-MIR4366	Sobic.003G402700	1361	1379	1370	-43.5	-45	1	0	GAGCUACAGGCCCACCCCG&CGGGGUGGGCCUGUAGCUC	4	0.00529284
sbi-MIR169r	Sobic.003G402800	720	747	734	-51	-33.46	0.656078	16	GGCCCUGUUUGGUCGCGGAUGAGACCCG&GGGGUCUGA----GAACUAAACGGGGCC	4	0.451012
sbi-miR6232b-3p	Sobic.003G404400	4565	4587	4578	-28.2	-18.9	0.670213	5.5	AUUUUUUUGUGUCACAUCGAAUG&AAUUCGAUGU-AC-CAAAAAAGU	0	0.0219107
sbi-miR5381	Sobic.003G405200	1124	1141	1132	-39	-27.6	0.707692	10	GCUCGGC-CCACAGGAUGA&AAGAUCUGUGGCGCCGAGC	3	0.484872
sbi-miR5386	Sobic.003G405200	1145	1168	1157	-44.9	-29.9	0.665924	8.5	CGUGCGGCGCGCGACUGGUCGGCG&CGUCG-CU-GUCGCGCGC-GC-UG	2	0.999994
sbi-miR6226-3p	Sobic.003G411900	1776	1799	1790	-42	-31.6	0.752381	5.5	AAGGACGAUUAAUCGCGAUUAAUC&GAUUAGUCACGAUUAGUCGUCCGA	3	0.0301517
sbi-MIR5557	Sobic.003G420600	10665	10688	10679	-41.7	-29.6	0.709832	8	CGGAAAAAGUCUACAUAACCCCCC&AGAGGGUGAUGUAGACUUUUUCCU	4	0.276548
sbi-miR1435a	Sobic.003G420600	5820	5839	5830	-24.8	-21.4	0.862903	5	AAAAAGUUUGACUUAGGACA&UUUCUUAAGUCAAACUUUUC	4	0.171712
sbi-miR6230-5p	Sobic.003G427600	231	251	242	-33.2	-30.6	0.921687	5	AUCAAGUUUAGGGACCCGGAU&UUUUGGGUCCCUAAACUUGUU	0	0.000314197
sbi-MIR399a	Sobic.003G429900	2158	2181	2172	-43.7	-28.62	0.65492	13.5	AGCCCCGAAUCUAAAUAGCCCCAG&ACGGGGCUAAAAAAUUUUGGGGCC	4	0.653102
sbi-miR398	Sobic.003G431600	1771	1789	1782	-45.3	-29.7	0.655629	9	CGGGGGCGACA--AGGACAUU&UGUGUUCUCAGGUCGCCCCCG	2	0.599559
sbi-miR529	Sobic.003G431600	2672	2699	2690	-36.7	-24.5	0.667575	13.5	GGAGAGGGCGCCUUGGGUGAGGGUGCGG&CUGUACCCUC-UCU-------CUUCUUC	4	0.999995
sbi-miR529	Sobic.003G434700	3685	3705	3694	-36.7	-24.4	0.66485	8	GAAG-AGAGAGAGGAGAAGCAG&CUGU-AC-CCUCUCUCUUCUUC	4	0.999998
sbi-MIR1440a	Sobic.003G436200	4176	4196	4187	-41.2	-26.9	0.652913	8.5	AGGCGUGAGACAUUUUGGUCA&GGAUGGACGUGUCUCACGCUU	2	0.430249
sbi-miR6226-3p	Sobic.004G001300	1818	1841	1832	-42	-32.1	0.764286	5.5	CAGGAUGACUAAUCGCGAUUAAUC&GAUUAGUCACGAUUAGUCGUCCGA	3	0.0175335
sbi-miR156e	Sobic.004G006600	1859	1875	1869	-38.7	-27.3	0.705426	6.5	GUGCUUGCUC---UCUGUCA&UGACAGAAGAGAGCGAGCAC	3	0.0360721
sbi-MIR5557	Sobic.004G007300	3206	3233	3224	-41.7	-27.8	0.666667	15.5	GGGGAGGGGUCUGCCGCCAUCGGCCUUU&AGAGGGUGAU----GUAGACUUUUUCCU	2	0.197521
sbi-miR5568g-5p	Sobic.004G007900	5940	5960	5951	-27.8	-19.4	0.697842	4.5	GUUAAAACGGCUUGUAAUUUG&CAAAUUAUAAGAUGUUUUGGC	1	0.05714
sbi-MIR5060	Sobic.004G014100	1029	1068	1059	-53.7	-35.7	0.664804	36.5	CGCCGCCGGCUCCAAGGCCCUCAUCCUCAACACCCUGUAC&GUGCAGGGUGU----------------GGAGCUGGCGUCU	4	0.890043
sbi-miR5386	Sobic.004G014900	2698	2720	2710	-44.9	-29.2	0.650334	9	AGGUGCUGGCGCGCGCGGCGACC&CGUCGCUGU-CGCGC--GCGCUG	1	0.740389
sbi-miR394a	Sobic.004G019800	5423	5440	5433	-39.1	-29.9	0.764706	6	GGAGGUGGACAGA--GUCGA&UUGGCAUUCUGUCCACCUCC	3	0.0840237
sbi-miR1435a	Sobic.004G025000	1483	1502	1493	-24.8	-21.4	0.862903	5	AAAAAGUUUGACUUAGGACA&UUUCUUAAGUCAAACUUUUC	2	0.0718646
sbi-miR394a	Sobic.004G025000	6194	6213	6205	-39.1	-26.5	0.677749	10	GGAUGGUGGGCGC-GUGCCGC&UUGGCAUUCUGUCCACC-UCC	4	0.952585
sbi-MIR172k	Sobic.004G028800	2143	2164	2156	-43.3	-29.4	0.678984	7.5	AGGCUAGUCUCAA--UAGAGUUUC&GAAACUUUAGACUGAGACUGGCCU	4	0.402361
sbi-miR5382	Sobic.004G029900	3227	3244	3235	-32.2	-23.9	0.742236	10	AGGGCCUGUUUGGUUCCC&CCAAUCUAAACAGGCCCU	4	0.78196
sbi-MIR1441a	Sobic.004G030200	14392	14415	14406	-49.6	-41.9	0.844758	5	UGUCGGAAGGAUGUCGGGAGGGAU&ACCCCUCCCGACAUACUUCCGACA	4	0.253141
sbi-MIR531	Sobic.004G033300	2227	2244	2236	-45.9	-30.5	0.664488	5.5	CCGCA-GGCGGAGCC-CGUC&CACGCGGCUCCGUCGAGCGG	2	0.887712
sbi-miR6232b-3p	Sobic.004G035200	1034	1057	1048	-28.2	-20.5	0.72695	8.5	AUUUUUUUGGUGUCACAUCGGAUA&AAUUCGAUGU---ACCAAAAAAGU	0	0.00517164
sbi-MIR408	Sobic.004G038800	846	869	860	-44	-28.78	0.654091	12.5	AGUC-ACCUCUCGCCGCACGCCUCC&GGAGGUGUGCG----AAGGUAGGCU	2	0.774977
sbi-miR5565e	Sobic.004G043500	2535	2555	2544	-30.8	-22	0.714286	9	ACUGACAACGUUGCCGAGCAG&UUGUUUGG--AUGUUGUCGGA	4	0.972913
sbi-miR5381	Sobic.004G047200	2995	3012	3003	-39	-27.6	0.707692	10	GCUCGGC-CCACAGGAUGA&AAGAUCUGUGGCGCCGAGC	4	0.921082
sbi-miR5381	Sobic.004G047200	5232	5249	5240	-39	-27.6	0.707692	10	GCUCGGC-CCACAGGAUGA&AAGAUCUGUGGCGCCGAGC	2	0.590234
sbi-miR1435a	Sobic.004G052700	700	719	710	-24.8	-21.4	0.862903	5	AAAAAGUUUGACUUAGGACA&UUUCUUAAGUCAAACUUUUC	0	0.0109383
sbi-miR5381	Sobic.004G053900	3906	3923	3914	-39	-27.6	0.707692	10	GCUCGGC-CCACAGGAUGA&AAGAUCUGUGGCGCCGAGC	4	0.924162
sbi-MIR1441a	Sobic.004G061800	902	925	916	-49.6	-43.3	0.872984	2	UGUCGGAAUGAUGUCGGGAGGGGU&ACCCCUCCCGACAUACUUCCGACA	4	0.208245
sbi-miR529	Sobic.004G065300	3625	3645	3635	-36.7	-24.5	0.667575	8.5	AGAGAAGAGUGAGGGAGAUAG&CUGU-ACCCUCUCUCUUCUUC	4	0.999995
sbi-miR5565d	Sobic.004G065700	638	661	652	-39.3	-28.8	0.732824	4.5	ACUCCAACACAUGUGGAUUGAGGU&ACUUCAAUCCAUGUAUGUUGGUGU	4	0.182629
sbi-miR1435a	Sobic.004G067500	693	712	703	-24.8	-18.2	0.733871	10.5	GAAGAGUUUGGCAUGGGCCA&UUUCUUAAGUCAAACUUUUC	4	0.655853
sbi-miR5568g-5p	Sobic.004G067700	450	470	461	-27.8	-24.2	0.870504	2	GCUAAAACGUCUUAUAAUUUA&CAAAUUAUAAGAUGUUUUGGC	4	0.363064
sbi-miR5384	Sobic.004G068200	1389	1406	1397	-43.5	-29.7	0.682759	6.5	GCGUAGGGCGGCGGCGGA&CGCGCCGCCGUCCAGCGG	4	1
sbi-MIR7751	Sobic.004G068300	5159	5179	5170	-36	-24	0.666667	8	GACGACAUCCGUCUCGAGGCG&GGCUUGGAGAUGG---UCGUC	2	0.98076
sbi-MIR7751	Sobic.004G070600	2099	2115	2107	-36	-24.5	0.680556	7.5	AUCGGCCGUCUCC-GGCA&GGCUUGGAGAUGGUCGUC	4	0.999576
sbi-miR6221-5p	Sobic.004G078100	909	935	924	-42.9	-28.2	0.657343	12	GGCCCUGAGGGGUCGGGCGAGUCGGAA&UUCUGACUU--CUGGCCCCU----GCU	4	0.988381
sbi-miR6220-3p	Sobic.004G079800	2264	2287	2278	-39.8	-26.8	0.673367	5	CCUCUAUUCCAAAUUAUAAGACGU&AUGCCUUAUAAUUUGGGAUGGAGA	4	0.910124
sbi-miR821d	Sobic.004G081100	1983	2001	1993	-30.3	-19.7	0.650165	7.5	CGACUUUG-UG-UGAUGGCGU&AAGUCAUCAACAACAAAGUUG	4	0.462543
sbi-miR529	Sobic.004G083500	1217	1240	1227	-36.7	-25.3	0.689373	12.5	GAAGAGGAGAGAGAGUAAAAGCGG&CUGU----ACCCUCUCUCUUCUUC	0	0.387607
sbi-miR319a	Sobic.004G084500	4110	4137	4128	-41.3	-29.1	0.7046	21	GGGAGCACCGCCCGGGGCUUCAGUCGUC&UUGGACUGAAG--------GGUGCUCCC	4	0.295492
sbi-miR5382	Sobic.004G085000	3457	3474	3465	-32.2	-24.4	0.757764	9	AGGGCCUGUUUAGCCAAA&CCAAUCUAAACAGGCCCU	4	0.697009
sbi-MIR5265	Sobic.004G085000	5197	5223	5210	-45.7	-30.6	0.669584	12.5	GGCACCGGACGCUACCAAGUGAUCACC&UGUGAU----UGGUCGCG-CCGGUGUC	4	0.990427
sbi-MIR444d	Sobic.004G088450	10321	10340	10331	-40.7	-26.8	0.658477	6.5	CUGAACUA--CCGGCGCAGCGG&CUGCUGUGCCGGAUUGGU-AAG	3	0.672783
sbi-miR5381	Sobic.004G096200	12454	12472	12462	-39	-25.6	0.65641	9	GCUCGGC-CCACAAGAUGAA&AAGAUCU-GUGGCGCCGAGC	4	0.999955
sbi-miR6225-5p	Sobic.004G096900	282	305	296	-37	-28.5	0.77027	3	GAGACGAAUCUUUUGAGCCUAGUU&AACUAGACUCAAAAGAUUCAUCUC	4	0.944402
sbi-miR160a	Sobic.004G102900	1645	1665	1656	-45.4	-30.2	0.665198	8.5	AGGGAUACGGGGGGCACGGCC&UGCCUGGCUCCCUGUAUGCCA	4	0.968069
sbi-miR1435a	Sobic.004G106400	274	293	284	-24.8	-21.4	0.862903	5	AAAAAGUUUGACUUAGGACA&UUUCUUAAGUCAAACUUUUC	4	0.195539
sbi-miR6218-3p	Sobic.004G113900	1091	1111	1102	-30.2	-20.7	0.68543	10.5	GCUGGAAAUCACGAGACGAAU&ACAAGUUUCGUGAUUUUUGGA	4	0.773107
sbi-miR5386	Sobic.004G115600	2658	2680	2671	-44.9	-33	0.734967	5	CAGCAGCAGCAGCGACAGCGACU&CGUCGCUGUCGC-GC-GC-GCUG	4	0.999775
sbi-miR6225-5p	Sobic.004G116300	968	991	982	-37	-31	0.837838	2	GAGACGAAUCUUUUGAGUUUAGUU&AACUAGACUCAAAAGAUUCAUCUC	4	0.840152
sbi-miR5565e	Sobic.004G117900	3516	3533	3524	-30.8	-20.7	0.672078	9	UCCGAC-ACAUCCGAUGUG&UUGUUUGGAUGUUGUCGGA	2	0.965286
sbi-MIR398c	Sobic.004G123801	4239	4262	4253	-46.2	-30.26	0.654978	9.5	UCCUACAGAUUGGCAUACCCAGAC&AUCUGGGCCGUCUAAUCUGUAGGA	4	0.462543
sbi-miR5381	Sobic.004G126000	3747	3765	3755	-39	-25.6	0.65641	9	GCUCGGC-CCACAAGAUGAA&AAGAUCU-GUGGCGCCGAGC	4	0.99995
sbi-miR5564c-3p	Sobic.004G127700	17121	17141	17132	-38	-24.9	0.655263	12.5	CCAUCGCCGGGCAGCGGGCAC&ACGCGAGCUGUUUGGCGAAUU	4	0.997805
sbi-MIR4366	Sobic.004G127800	2787	2809	2800	-43.5	-28.5	0.655172	10	GGGCAGGGCGGCCGCCCACCCCC&CGGGGUGGGC--CUGU--AGCUC	4	0.999995
sbi-miR171f	Sobic.004G130001	1546	1567	1558	-35.8	-23.6	0.659218	9	UGUGGUAGUUGGUUUGGCUGUA&AUGAGCCGAACCAAU-AUCACU	4	0.272698
sbi-miR2118-3p	Sobic.004G130600	920	944	936	-44.5	-32.3	0.725843	9.5	GAGGCGAAUUUGGGAGGCG-CAGGGA&UUCCUGAUGCCUCCCA----UGCCUA	4	0.222815
sbi-miR397-3p	Sobic.004G132100	45851	45883	45874	-41.3	-27.2	0.658596	26	AAAUGAAGUGCAUAUUUUCUAUUGCGCCGGUGA&UCACCGGCGC-----------UGCACU-CAAUU	3	0.600327
sbi-miR6225-5p	Sobic.004G132600	27393	27416	27407	-37	-33.1	0.894595	2	GAGAUGAAUCUUUUGAGCCUAGUU&AACUAGACUCAAAAGAUUCAUCUC	3	0.20164
sbi-miR5381	Sobic.004G134000	72	91	81	-39	-26.8	0.687179	9	GCUCGGCACUACAGUGUCAG&AAGAU-CUGUGGCGCCGAGC	4	0.988595
sbi-miR169k	Sobic.004G136300	23513	23530	23522	-42.9	-29.6	0.689977	6	CCGGCAAG-C--UCUUGGCUG&CAGCCAAGGAUGACUUGCCGG	4	0.363064
sbi-miR5381	Sobic.004G137200	59	79	68	-39	-26.5	0.679487	9	GCUCGACGCCACGAGGAUCGC&AAGAUCU--GUGGCGCCGAGC	4	0.99648
sbi-miR395f	Sobic.004G138600	2831	2851	2842	-37.6	-25.9	0.68883	13	AAGUUCCCCUGAGCACCGGAC&AUGAAGUGUUUGGGGGAACUC	2	0.169713
sbi-miR6230-3p	Sobic.004G146800	3243	3261	3252	-32.2	-21.2	0.658385	5	UCUAGA--CCUAAACUUGUGG&UAACAAGUUUAGGGAUCUAGA	4	0.749701
sbi-MIR1440b	Sobic.004G147950	800	822	813	-41.2	-28	0.679612	7.5	GAGCUGUGAGAGCAUGACCGUCC&GGAUGGACGUG-UCUCAC-GCUU	2	0.237147
sbi-MIR7492o	Sobic.004G148900	2440	2462	2453	-36.8	-24.1	0.654891	10	GUC-UAUUUCUGCAGGGGGUUAUU&AGAAACCGUCUGUAGAAAUAUGAU	4	0.835418
sbi-MIR8684b	Sobic.004G150400	1262	1284	1276	-42.6	-30.7	0.720657	6	ACAUUUCUACAGGCGG-UUUUAGU&ACUGAGAACCGCCUGUAGAAAUUC	3	0.0695778
sbi-miR5382	Sobic.004G152900	1003	1021	1012	-32.2	-23	0.714286	7	AGGGCCUUGUUUAGAUGCG&CCAAUCUAAACA-GGCCCU	4	0.870036
sbi-miR5385	Sobic.004G153800	4597	4618	4610	-46.9	-32.9	0.701493	8	AGGAGGCGGUGGUGG-UGGCGGU&ACCACCAACC-CCACCGCUUCUC	4	0.601778
sbi-miR5384	Sobic.004G153900	8222	8240	8231	-43.5	-31.1	0.714943	6	GAGCUUCGGCGGCGGCGCG&CGCGCCGCCGUC-CAGCGG	4	0.999982
sbi-miR5386	Sobic.004G155100	2755	2789	2780	-44.9	-31.5	0.701559	22	CAGCGCACAUCGUGGCGGGAGGUACGACAGCGACG&CGUCGCUGUCG-------CGC--------GCGCUG	2	0.997601
sbi-miR529	Sobic.004G156500	5493	5518	5503	-36.7	-24.1	0.656676	17.5	GAAGAAGGGGGAGCCGGUUGGGCCAG&CUGUACC------CUCUCUCUUCUUC	4	0.999999
sbi-MIR169v	Sobic.004G162700	711	730	721	-39.9	-27.7	0.694236	5	ACUAUGGCAAGGGGAUUGCC&GGCAGUCUCCUUGGC-UAGC	2	0.623861
sbi-miR6234b-5p	Sobic.004G166800	2468	2489	2480	-40.8	-26.6	0.651961	8.5	GGCG--GAGUAGGGGAACGGACUC&AAGUGUGUUCCUCUAUUUGACGCU	2	0.259976
sbi-miR5565e	Sobic.004G177400	253	271	262	-30.8	-21.4	0.694805	10	CCCGGCGAGAUCCAGAACU&UUGUUUGGAUGUUGUCGGA	2	0.86476
sbi-miR5565e	Sobic.004G177400	5552	5570	5561	-30.8	-21.4	0.694805	10	CCCGGCGAGAUCCAGAACU&UUGUUUGGAUGUUGUCGGA	4	0.996461
sbi-miR529	Sobic.004G177400	5738	5758	5749	-36.7	-25.38	0.691553	9	GAAGAAGAUGGGAGGGGCGAG&CUGUACCCUCUC-UCUUCUUC	4	0.999712
sbi-MIR2610b	Sobic.004G189600	2269	2292	2282	-50	-33.2	0.664	7.5	UUUG-CCGAGGGCCCAACGUUGGGC&ACUCGA-GUUGGGCCGUCGGACGAA	0	0.053657
sbi-miR6225-5p	Sobic.004G193000	3109	3136	3123	-37	-24.2	0.654054	11	GAGACGAAUCUUUUGAGCCUAUUUAGUC&AACUAGA----CUCAAAAGAUUCAUCUC	4	0.999468
sbi-MIR6182c	Sobic.004G197400	7078	7101	7092	-47.2	-30.8	0.652542	7	UGGCUUUGGCGACUCUUUUCCUUC&AGAGGAAAGCAGUCGGCAAAGCCU	2	0.168183
sbi-miR5568e-5p	Sobic.004G197400	7829	7849	7840	-30.9	-21.8	0.705502	8.5	AUCUGGAAAAUUCAGGGCACA&GAUGUUUUGGGUUUUCUAGAU	4	0.853164
sbi-miR6225-5p	Sobic.004G197700	890	913	904	-37	-24.3	0.656757	5	GAGAUAAAUCUUUUGAGCAUAGUU&AACUAGACUCAAAAGAUUCAUCUC	4	0.999392
sbi-miR6233-5p	Sobic.004G199300	73	97	88	-48.3	-32	0.662526	6	CUGGCGCUUUGUUCCAGCCUUAGCA&UGUUGAGGCUGGAGCGAAAC-UCGG	4	0.413359
sbi-miR5568f-5p	Sobic.004G207400	4945	4965	4956	-31	-27.1	0.874194	4	UGACUUACAAUUUGGGAUGGA&UCCAUUCCAAAUUGUAAGAUG	4	0.424155
sbi-miR6230-5p	Sobic.004G207700	1235	1254	1245	-33.2	-21.6	0.650602	7.5	AUAAAGUUU-GGGACCUAGAG&UUUUGGGUCCCUAAACUUGUU	4	0.979554
sbi-miR1435b	Sobic.004G211900	594	612	603	-25.3	-18	0.711462	7	UUAAGG-UUGACUUAGGACA&UUUCUUAAGUCAAACCUUUU	2	0.344664
sbi-miR6225-5p	Sobic.004G214300	1816	1839	1830	-37	-24.1	0.651351	5	AAGAUGAAUCUUUUAAGCCUAGUU&AACUAGACUCAAAAGAUUCAUCUC	4	0.999508
sbi-MIR444d	Sobic.004G219600	1760	1784	1771	-40.7	-30.3	0.744472	13.5	UCAUCCGAUCCGGCCAGUGCAGCAG&CUGCUGU----GCCGGAUUGGUAAG	2	0.0829075
sbi-miR529	Sobic.004G224500	1000	1025	1010	-36.7	-24.9	0.678474	14	GAAGAAGAGAGAGAGAGUAAAAGCGG&CUGU----AC-C-CUCUCUCUUCUUC	3	0.920952
sbi-miR6223-5p	Sobic.004G225100	68	89	80	-40.3	-26.7	0.662531	6.5	CUGGCAAGACUUGUCCCAAGAC&UUCUUGGGAGGAG-CAUGCUAG	4	0.918529
sbi-MIR5082	Sobic.004G225500	1589	1624	1615	-56.6	-38.9	0.687279	18	CUCCGCCUAGGCGCGUGCAGCCGCGGCCCGUGCUGC&ACUGCUCGGGCUGCGGCUGC------------GGAG	4	0.849216
sbi-miR529	Sobic.004G227000	1376	1401	1386	-36.7	-24.6	0.6703	14.5	GAAGAGGAGAGAGAGAGUAAAAGCGG&CUGU----AC-C-CUCUCUCUUCUUC	3	0.950601
sbi-miR5565e	Sobic.004G232000	1932	1949	1941	-30.8	-20.1	0.652597	12	UCCGACAGC-UCCGGCUCC&UUGUUUGGAUGUUGUCGGA	4	1
sbi-MIR8183	Sobic.004G244500	12389	12409	12400	-37.4	-27.5	0.735294	7	CUCGUGGAAUUCUGUAAGAUA&UAGCUGACAGAAUUCCACGAG	2	0.491252
sbi-miR5384	Sobic.004G247200	1105	1123	1113	-43.5	-29.2	0.671264	6	AGGCUCGGCGGCGGCGUCG&CG-CGCCGCCGUCCAGCGG	4	1
sbi-MIR169v	Sobic.004G251000	261	280	270	-39.9	-26	0.651629	7	AUACCCCAAGGUAGACUGCC&GGCAGUCU-CCUUGGCUAGC	4	0.999836
sbi-miR169o	Sobic.004G256550	1269	1292	1281	-37.8	-25.7	0.679894	12	CGGGCAGAUGCGUCUGUUUGGCGU&UAGCCAA--GGAUG-AUUUGCCUG	1	0.0299934
sbi-miR160f	Sobic.004G257100	4566	4589	4580	-45.2	-30.1	0.665929	11.5	UGGCA-UCAGGCCUCGAGCGAGGCG&UGCCUGGCUC----CCUGAAUGCCA	4	0.892067
sbi-miR5565e	Sobic.004G260400	56	74	65	-30.8	-21.4	0.694805	10	CCCGGCGAGAUCCAGAACU&UUGUUUGGAUGUUGUCGGA	4	0.997014
sbi-miR6225-5p	Sobic.004G267900	1762	1785	1776	-37	-30.5	0.824324	3	AAGAUGAAUCUUUUGAGCCUAGUU&AACUAGACUCAAAAGAUUCAUCUC	4	0.862589
sbi-miR6235-3p	Sobic.004G269100	4188	4212	4202	-33.9	-25.4	0.749263	7.5	UAUGAGAGAAAAAUACUGAUUCGGC&AACGAA-CAGUAUUUUUCUCUUACA	4	0.13808
sbi-miR5389	Sobic.004G269200	164	185	175	-37.2	-24.5	0.658602	8	GCUUGGCUGAAAAAGUCAUGGC&GCU-UGAGUUUAUCAGCCGAGU	4	0.899529
sbi-miR5567	Sobic.004G269400	3148	3172	3163	-35.2	-25	0.710227	5.5	UUGUGGCACAUACAUGGAGUAUUAA&UUAAUGAUUCAUGUAUGUGUC-CAA	4	0.980713
sbi-miR395f	Sobic.004G270100	3622	3641	3633	-37.6	-24.6	0.654255	10	CAGGCCCCCCGAGCGC-UCGG&AUGAAGUGUUUGGGGGAACUC	2	0.39511
sbi-MIR169u	Sobic.004G270100	3730	3748	3739	-38.9	-27.7	0.712082	7.5	GUCUGGACCGCGGCCACGG&GUGUGGUCGCGGUCUCACA	4	0.850808
sbi-MIR169v	Sobic.004G270100	4004	4021	4013	-39.9	-27.8	0.696742	6	GAAGGCCGAGGAG-CUGCU&GGCAGUCUCCUUGGCUAGC	4	0.9215
sbi-MIR2610b	Sobic.004G275400	216	240	230	-50	-34.7	0.694	9	CCAGCCCGACGGCUCGGACUCGAGU&ACUCGAGUU-GGGCCGUCGGACGAA	4	0.29362
sbi-miR6218-3p	Sobic.004G276400	7600	7620	7611	-30.2	-21.1	0.698675	10	GCUGAAAAUCACGAGACGAAU&ACAAGUUUCGUGAUUUUUGGA	4	0.689686
sbi-miR529	Sobic.004G277501	358	375	368	-36.7	-28.3	0.771117	5	GGAGAAGGGAGAGGG--CAG&CUGUACCCUCUCUCUUCUUC	4	0.733243
sbi-MIR166m	Sobic.004G282100	1158	1174	1165	-42.1	-27.7	0.657957	6.5	GGGUG-GCUGGGUGGGGA&CCCCUACCUGGCGCGCCA	4	0.999994
sbi-miR1435a	Sobic.004G284800	2040	2059	2050	-24.8	-21.4	0.862903	5	AAAAAGUUUGACUUAGGACA&UUUCUUAAGUCAAACUUUUC	4	0.222815
sbi-miR6225-5p	Sobic.004G287200	2320	2343	2334	-37	-33.1	0.894595	2	GAGAUGAAUCUUUUGAGCCUAGUU&AACUAGACUCAAAAGAUUCAUCUC	4	0.568782
sbi-miR6225-5p	Sobic.004G288500	501	524	515	-37	-28.5	0.77027	3	GAGACGAAUCUUUUGAGCCUAGUU&AACUAGACUCAAAAGAUUCAUCUC	4	0.949868
sbi-miR5388	Sobic.004G291700	5270	5290	5281	-42.8	-28.4	0.663551	5	G-UAGAGGCCCUCGGCAAAGAC&AUCUUUGCCGGGUGUCUCUGAC	2	0.594363
sbi-miR319b	Sobic.004G299000	4459	4481	4471	-41.3	-28.2	0.682809	8	AGGGGCAAACCCUUCGGUCGCGG&UUG-GACUGAAGGGU--GCUCCC	4	0.535524
sbi-miR5565e	Sobic.004G304400	1715	1733	1724	-30.8	-20.4	0.662338	12	GCCGACAGCAUCGAGUGGC&UUGUUUGGAUGUUGUCGGA	0	0.537669
sbi-miR5568f-5p	Sobic.004G307100	1456	1476	1467	-31	-23.6	0.76129	4	CGUCUUAUAAUUUAGGAUGGA&UCCAUUCCAAAUUGUAAGAUG	4	0.788233
sbi-MIR408	Sobic.004G308800	9954	9974	9965	-44	-30.1	0.684091	9.5	AGCCUGCCCUGGCGCACCGGA&GGAGGUGUGCGAAGGUAGGCU	2	0.445771
sbi-miR5565e	Sobic.004G309800	474	496	487	-30.8	-21.6	0.701299	11	ACCGACAACCUCAAUCUGAACAA&UUGUUUGGAU----GUUGUCGGA	0	0.247884
sbi-miR5389	Sobic.004G310800	139	162	153	-37.2	-25.9	0.696237	11.5	GCUCGGCUAGUUACAAGCUCGGGC&GCUUGAGUUU---AUCAGCCGAGU	4	0.640927
sbi-miR5386	Sobic.004G313200	3534	3558	3544	-44.9	-29.46	0.656125	20.5	CGGCGCGCGAAGAAAGGAGGCGGCG&CGUCGCU-----GUCGCGCGCGCUG	3	0.999969
sbi-miR6225-5p	Sobic.004G320200	2204	2227	2218	-37	-26.5	0.716216	4	GAGACAAAUCUUUUGAGUGUAGUU&AACUAGACUCAAAAGAUUCAUCUC	4	0.992982
sbi-miR5386	Sobic.004G320500	4688	4710	4699	-44.9	-30.2	0.672606	10	UGGCGACGUGCGACUGCGCGGCG&CGUCGC--UGUCGCGCG-CGCUG	4	1
sbi-miR5568d-5p	Sobic.004G321800	7194	7222	7206	-33.9	-22.3	0.657817	19	GCUGCUGUGUUUAGAAGAAAAUGAGGCCA&UGGCUUU-------UCUAGAUACA-UAGC	4	0.835854
sbi-miR6232b-5p	Sobic.004G325300	2509	2530	2521	-28	-18.9	0.675	5.5	ACAAAGAUUAAUGUGCCAAAAU&UUUUUGGUACAUUGA-AUUUGC	3	0.368663
sbi-miR171f	Sobic.004G331600	162	187	178	-35.8	-23.9	0.667598	15	AGUGGUGUUGGAGGUGUUCGGCGUAG&AUGAGCCGAA-----CCAAUAUCACU	4	0.222815
sbi-miR5568g-5p	Sobic.004G332000	2146	2166	2157	-27.8	-19.8	0.71223	3	CUUAGAAUAUCUUAUAAUUUG&CAAAUUAUAAGAUGUUUUGGC	4	0.813062
sbi-MIR166m	Sobic.004G333700	1266	1293	1275	-42.1	-27.8	0.660333	22	GGGCGGAGCCAGGAUUUGAACAUAGGGG&CCCCUA---------CCUGGC-GCGCCA	1	0.282537
sbi-MIR1054	Sobic.004G341800	1236	1257	1247	-41.2	-27.8	0.674757	8.5	GGCUCCG-GACGGGGAGACGUCU&AGAUGUC-ACUCGUUGUGGAGCU	2	0.257929
sbi-MIR408	Sobic.004G349125	4792	4811	4802	-44	-28.9	0.656818	8	UGCCGGCC-UCGGGCGCCUCU&GGAGGUGUGCGAAGGUAGGCU	2	0.739262
sbi-miR6232b-3p	Sobic.004G351100	3541	3564	3555	-28.2	-18.8	0.666667	10	AAUUUUUUGGUGUCACAUCGGAUG&AAUUCGAUGU---ACCAAAAAAGU	0	0.0237532
sbi-MIR1054	Sobic.004G351300	3171	3193	3184	-41.2	-27.1	0.657767	8.5	UGCUUCAUCAAUGAGUGGCGUAG&AGAUGUCACUCGUUG-UGGAGCU	2	0.377023
sbi-MIR169e	Sobic.004G354700	1057	1078	1069	-42.8	-31.4	0.733645	8.5	GCUGCGCCAAGGAGAAGGCCAU&UAGGCAGUCUCCUUGGC-UAGC	4	0.297358
sbi-miR5382	Sobic.004G356900	997	1014	1005	-32.2	-26.6	0.826087	1	AGGCCCUGUUUAGAUUGG&CCAAUCUAAACAGGCCCU	4	0.483515
sbi-MIR5557	Sobic.004G356900	1748	1771	1762	-41.7	-38.3	0.918465	3	AGGAAAAAGUCUGCAUCACCCCCU&AGAGGGUGAUGUAGACUUUUUCCU	4	0.0287661
sbi-miR169l	Sobic.004G358000	4604	4627	4616	-40.1	-27.6	0.688279	12	CGGGCAGGUGCGUCUGUUUGGCGU&UAGCCAA--GGAUG-ACUUGCCUG	1	0.0192915
sbi-miR5565e	Sobic.004G359100	4592	4609	4600	-30.8	-20.7	0.672078	9	UCCGAC-ACAUCCGAUGUG&UUGUUUGGAUGUUGUCGGA	2	0.973542
sbi-miR172c	Sobic.005G003300	3535	3554	3545	-33.2	-22.4	0.674699	5.5	UGCAUGCGUC-UUAAGAUUCG&AGAAUCUUGAUGAUGC-UGCA	4	0.794324
sbi-MIR530b	Sobic.005G008850	4782	4802	4793	-42	-30.7	0.730952	8	GGAGGUGGAGGUGGAGGUGGU&UGCAUUUGCACCUGCACCUCC	4	0.324776
sbi-miR5568b-5p	Sobic.005G010900	33063	33084	33075	-31	-23.1	0.745161	6.5	CAAAAGCGUGUGCGCCUGGAAU&UUUCUAGGUACAUA-GCUUUUG	4	0.503668
sbi-miR529	Sobic.005G013901	767	786	777	-36.7	-24.5	0.667575	7.5	GUGGUAGAGGGGGGGUACGC&CUGUACCCUCUCUCUUCUUC	3	0.953692
sbi-miR5568c-3p	Sobic.005G014950	6769	6789	6780	-36.7	-25.68	0.699728	4	CCUCCAUCCCAAAUUGUAAGU&ACUUACAGUUUGGAACGGAGG	4	0.677941
sbi-miR5565c	Sobic.005G020000	4336	4356	4347	-36.6	-31	0.846995	3.5	UCACUUCAAUCCAUGUGUGUU&UACACAUGUGGAUUGAGGUGA	4	0.199797
sbi-miR5565d	Sobic.005G024400	8942	8966	8959	-39.3	-25.84	0.657506	8.5	ACACCAACACCACGCAUGGA--GAAGU&ACUUCAAUCCAUGU---AUGUUGGUGU	4	0.580074
sbi-miR5565d	Sobic.005G024700	5724	5748	5741	-39.3	-25.84	0.657506	8.5	ACACCAACACCACGCAUGGA--GAAGU&ACUUCAAUCCAUGU---AUGUUGGUGU	4	0.57784
sbi-miR396b	Sobic.005G026600	24	46	35	-35	-23.06	0.658857	11	CAGUUCGAGAAAAAAGGGUGGAG&UUCCAC--AGCUUUCUUGAACUG	2	0.422857
sbi-miR5384	Sobic.005G027400	1048	1068	1056	-43.5	-29.1	0.668966	11	GCGCUGGAGAGCUUCGGCGCG&CGCGCC---GCCGUCCAGCGG	2	0.999945
sbi-miR6232a-5p	Sobic.005G027680	790	813	804	-37.3	-26.6	0.713137	7.5	AUGUGCCGAAAGAUUCGAUGUGAC&GUCGCUUUGACUUUUUUGGUACAU	4	0.338958
sbi-MIR5557	Sobic.005G031000	239	262	253	-41.7	-31.5	0.755396	7	AGGAAAAAGUCUACAUAACCCCCC&AGAGGGUGAUGUAGACUUUUUCCU	2	0.0397017
sbi-miR5386	Sobic.005G034500	463	481	472	-44.9	-29.9	0.665924	6.5	CGGCGCG-GCGAUGGUGCCG&CGUCGCUGUCGCGCGCGCUG	4	1
sbi-MIR4366	Sobic.005G034500	550	572	562	-43.5	-31	0.712644	12	GGGCUGCGGCCAGUCCGCCACCG&CGG-GGUGGGC---CUGUAGCUC	3	0.445596
sbi-miR1435a	Sobic.005G035000	1151	1170	1161	-24.8	-21.2	0.854839	5	UAAAAGUUUGACUUAGGACA&UUUCUUAAGUCAAACUUUUC	4	0.266885
sbi-MIR169q	Sobic.005G040800	17	38	29	-40.7	-27.3	0.670762	7.5	UCCCUCAUUUCUCUCUCUCAAC&AAUGAGUGAGAGAG-UGAGGGC	4	0.965969
sbi-miR5566	Sobic.005G054600	5000	5022	5012	-40.8	-27.4	0.671569	7.5	GCGGCAAUGGAGGUGGUUGCUGU&UCAGCA-UCACCUCC-CUGUUGU	4	0.886786
sbi-miR6226-3p	Sobic.005G054600	5196	5219	5210	-42	-29.9	0.711905	9	ACGGAUGAUUAAUCGCGACUGGAC&GAUUAGUCACGAUUAGUCGUCCGA	4	0.184795
sbi-miR5384	Sobic.005G054700	11019	11036	11027	-43.5	-29.7	0.682759	6.5	GCGUAGGGCGGCGGCGGA&CGCGCCGCCGUCCAGCGG	4	1
sbi-miR5382	Sobic.005G056100	831	849	840	-32.2	-26	0.807453	4	AAGGCCAUGUUUAGAUUGG&CCAAUCUAAACA-GGCCCU	4	0.53429
sbi-miR6232b-5p	Sobic.005G059200	1463	1486	1477	-28	-18.7	0.667857	9.5	GCACAAGAUUCAAUGUGACAGAGA&UUUUUGGUACAUUGAAUU---UGC	4	0.885882
sbi-miR6225-5p	Sobic.005G059500	6965	6988	6979	-37	-25.2	0.681081	4	GAGACAAAUCUUUUGAGCCUAGUU&AACUAGACUCAAAAGAUUCAUCUC	4	0.998743
sbi-miR5568g-3p	Sobic.005G063600	3747	3768	3759	-27.8	-18.4	0.661871	4	AUCUCAAAGUAUAAGACGUUUG&AAAACGUCUUAUAAUUUG-GAG	0	0.143654
sbi-miR319a	Sobic.005G063900	7021	7048	7039	-41.3	-29.1	0.7046	21	GGGAGCACCGCCCGGGGCUUCAGUCGUC&UUGGACUGAAG--------GGUGCUCCC	3	0.0846467
sbi-miR6232b-5p	Sobic.005G064100	7517	7538	7528	-28	-19.2	0.685714	11.5	GCAGAUUCAGUGGGCACAACAG&UUUUUG-GUACAUUGAAUUUGC	4	0.742288
sbi-miR5565e	Sobic.005G077532	652	672	661	-30.8	-21.6	0.701299	9.5	GCUGACGACGUUGCCGAGCAG&UUGUUUGG--AUGUUGUCGGA	4	0.992238
sbi-miR6225-5p	Sobic.005G079500	2788	2811	2802	-37	-25.2	0.681081	4	GAGACAAAUCUUUUGAGCCUAGUU&AACUAGACUCAAAAGAUUCAUCUC	4	0.998667
sbi-MIR169v	Sobic.005G079700	1150	1167	1159	-39.9	-27.8	0.696742	5	GCUCGGCGAGGAG-CUGCC&GGCAGUCUCCUUGGCUAGC	2	0.611542
sbi-miR6232a-5p	Sobic.005G084400	10562	10585	10576	-37.3	-26.6	0.713137	7.5	AUGUGCCGAAAGAUUCGAUGUGAC&GUCGCUUUGACUUUUUUGGUACAU	2	0.124975
sbi-MIR8133a	Sobic.005G086000	3702	3725	3716	-42.8	-34.6	0.808411	3	UAUUUCUACAGGCGGUUCUAAGUU&AACCUAGAACCGCCUGUAGAAAUC	4	0.0339066
sbi-miR396e	Sobic.005G086000	3714	3739	3730	-38.3	-26.2	0.684073	12.5	CGGUUCUAAGUUACCCGCCUGUGGAA&UUCCACAGGC---UUUCUU-GAACUG	4	0.266885
sbi-miR394a	Sobic.005G092000	4763	4781	4772	-39.1	-26.1	0.667519	8	AGAGGCGG-CAGGAUGCCUU&UUGGCAUUCUGUCCACCUCC	4	0.981018
sbi-miR5386	Sobic.005G092500	11551	11570	11562	-44.9	-30.2	0.672606	6	ACGCAGCGCGCGAUAG-GACG&CGUCGCUGUCGCGCGC-GCUG	4	1
sbi-MIR8639e	Sobic.005G095600	2478	2495	2486	-33.9	-23.7	0.699115	6.5	GAGCAGUGGCUAUCGGCG&GGGCGAUUGUCACUGCUU	4	0.98586
sbi-MIR2863d	Sobic.005G095900	1716	1736	1728	-42.9	-31.9	0.74359	5	ACGAGGUGCUCGCGG-UCUUCG&AGAAGAACCGCGGGUACC-CGU	4	0.117249
sbi-miR5568e-5p	Sobic.005G096000	3531	3552	3543	-30.9	-20.2	0.653722	11.5	GUCUGGCUAGGCCCCCGGCGUC&GAUGUUUUGGGUUU-UCUAGAU	4	0.999178
sbi-MIR8639e	Sobic.005G096000	6358	6376	6366	-33.9	-24.6	0.725664	8	GGGCGGUGAGGAUCGUGCC&GG-GCGAUUGUCACUGCUU	4	0.882813
sbi-miR6233-3p	Sobic.005G096450	4138	4162	4153	-32.5	-22.9	0.704615	5	CAUCAAUUAUCCAAAACCAAACUAG&CAAGUUUGGUUUUGG-UAAUUAAUG	3	0.186839
sbi-miR160f	Sobic.005G100500	5630	5651	5641	-45.2	-29.5	0.652655	9.5	UGGCAUUCGGGGGUAUCAGGAA&UGCCUGG-CUCCCUGAAUGCCA	4	0.960831
sbi-miR5564c-5p	Sobic.005G100700	7182	7202	7193	-38.5	-26.6	0.690909	7	CCUGCUAGCUG-UCGACGAAAG&AAUUCGUCGAACAGCU-GCAGC	4	0.681342
sbi-MIR530b	Sobic.005G105550	936	954	947	-42	-27.38	0.651905	9	GGUGGUGCAGGUGGC--UGCA&UGCAUUUGCACCUGCACCUCC	4	0.970276
sbi-miR529	Sobic.005G106700	2194	2219	2204	-36.7	-24.9	0.678474	14	GAAGAAGAGAGAGAGAGUAAAAGCGG&CUGU----AC-C-CUCUCUCUUCUUC	4	0.99995
sbi-miR2118-3p	Sobic.005G107400	3889	3911	3901	-44.5	-29.4	0.660674	9.5	AGGGUUGGGGAGGCGCACAGGAG&UUCCUG-AUGCCUCCCAUGCCUA	4	0.876426
sbi-miR160b	Sobic.005G116700	8089	8112	8104	-45.4	-30.3	0.667401	12.5	CGGCGUGCAGCUGAGGAG-CAGGCG&UGCCUGGCUCC----CUGUAUGCCA	4	0.960726
sbi-MIR7751	Sobic.005G118800	6222	6246	6230	-36	-24.6	0.683333	16	GAUGGCCGUCAUCGGAUCCAGAGCC&GGCU-UGGA------GAUGGUCGUC	4	0.999357
sbi-miR5564c-5p	Sobic.005G118900	308	329	320	-38.5	-25.28	0.656623	11	GCUGCAGCGUGAAAGACGAGAA&AAUUCGUCGAACA-GCUGCAGC	4	0.954071
sbi-miR5565e	Sobic.005G123200	8681	8701	8690	-30.8	-21.6	0.701299	9.5	GCUGACGACGUUGCCGAGCAG&UUGUUUGG--AUGUUGUCGGA	4	0.992774
sbi-miR6225-5p	Sobic.005G124200	6904	6931	6918	-37	-24.2	0.654054	11	GAGACGAAUCUUUUGAGCCUAUUUAGUC&AACUAGA----CUCAAAAGAUUCAUCUC	4	0.999469
sbi-miR529	Sobic.005G132200	298	323	308	-36.7	-24.9	0.678474	14	GAAGAAGAGAGAGAGAGUAAAAGCGG&CUGU----AC-C-CUCUCUCUUCUUC	3	0.924986
sbi-miR319a	Sobic.005G142800	801	828	811	-41.3	-27.22	0.65908	24.5	GGGAGCGCUCGCCCAGGCGGCGGUCCGU&UUGGACUG--------AAGGGUGCUCCC	4	0.820832
sbi-MIR9774	Sobic.005G143400	3193	3212	3203	-30.3	-20.8	0.686469	5	AAGACAUACCUAAUGGCCUG&CAGGAUAUUGGGUAUUUCUU	0	0.10204
sbi-miR5565f	Sobic.005G147900	168	187	178	-28.1	-23.1	0.822064	4.5	GAUUGAUGCCAAUCCGACUA&UAGUCGGAUUUAUAUCAAUC	4	0.270766
sbi-miR6228-5p	Sobic.005G149600	1074	1098	1089	-34.7	-24.3	0.700288	8	GUAGCAUGAGCAAAUGGGGAUGGAA&UUCUAUCUCUAUU-AAUUGUGUUGC	4	0.312117
sbi-MIR7751	Sobic.005G150250	2607	2624	2615	-36	-24.3	0.675	8.5	GACGGCCUGCUCGGAGCG&GGCUUGGAGAUGGUCGUC	4	0.999876
sbi-miR169l	Sobic.005G150250	2783	2806	2795	-40.1	-27.6	0.688279	12	CGGGCAGGUGCGUCUGUUUGGCGU&UAGCCAA--GGAUG-ACUUGCCUG	2	0.202677
sbi-miR6235-3p	Sobic.005G152100	2451	2474	2465	-33.9	-27.3	0.80531	7.5	UGUGAGAGAAAAAUACUGUUGAAU&AACGAACAGUAUUUUUCUCUUACA	4	0.0541983
sbi-miR5381	Sobic.005G160600	3225	3243	3233	-39	-25.6	0.65641	9	GCUCGGC-CCACAAGAUGAA&AAGAUCU-GUGGCGCCGAGC	4	0.999939
sbi-MIR1440a	Sobic.005G163100	6906	6931	6920	-41.2	-27.2	0.660194	13.5	UGGUGUGGGGCCGCACGUCUACAUCC&GGAUG--GACGUGU---CUCACGCUU	4	0.746358
sbi-miR169l	Sobic.005G166432	7322	7345	7334	-40.1	-27.6	0.688279	12	CGGGCAGGUGCGUCUGUUUGGCGU&UAGCCAA--GGAUG-ACUUGCCUG	4	0.469626
sbi-miR6231-5p	Sobic.005G167800	2253	2275	2266	-38.9	-26.58	0.68329	7.5	CCUGCUGAUGUGGAUUCUCGGAC&GUCCGUGAGUCCACA--AAUAGG	2	0.0744247
sbi-miR5389	Sobic.005G168600	784	807	798	-37.2	-25.9	0.696237	11.5	GCUCGGCUAGUUACAAGCUCGGGC&GCUUGAGUUU---AUCAGCCGAGU	4	0.651256
sbi-miR5565a	Sobic.005G169200	325	348	339	-42.7	-36.5	0.854801	1.5	GAUUCACUUCAAUCCACAUGUGUU&AACACAUGUGGAUUGAGGCGAAUC	4	0.0789646
sbi-miR6230-5p	Sobic.005G173800	307	327	318	-33.2	-26.7	0.804217	9	CACAAGUUUAGGGACCGGUAG&UUUUGGGUCCCUAAACUUGUU	4	0.249167
sbi-MIR166m	Sobic.005G183200	4979	5006	4988	-42.1	-27.8	0.660333	22	GGGCGGAGCCAGGAUUUGAACAUAGGGG&CCCCUA---------CCUGGC-GCGCCA	0	0.481234
sbi-miR5384	Sobic.005G189100	3813	3830	3820	-43.5	-32.4	0.744828	5	CCGCCGG-CGGCGGCGACG&CG-CGCCGCCGUCCAGCGG	4	0.994703
sbi-MIR169v	Sobic.005G189500	618	636	627	-39.9	-27	0.676692	7	GCUGUGCCC-GGGGACUGCU&GGCAGUCUCCUUGGC-UAGC	4	0.988864
sbi-miR6232b-3p	Sobic.005G195600	917	940	931	-28.2	-18.8	0.666667	10	AAUUUUUUGGUGUCACAUCGGAUG&AAUUCGAUGU---ACCAAAAAAGU	0	0.0243665
sbi-MIR169v	Sobic.005G198000	3933	3952	3942	-39.9	-26	0.651629	7	AUACCCCAAGGUAGACUGCC&GGCAGUCU-CCUUGGCUAGC	4	0.999733
sbi-miR6225-5p	Sobic.005G199800	2281	2304	2295	-37	-33.1	0.894595	2	GAGAUGAAUCUUUUGAGCCUAGUU&AACUAGACUCAAAAGAUUCAUCUC	4	0.524299
sbi-MIR1441a	Sobic.005G205800	4214	4237	4228	-49.6	-39.7	0.800403	4	UGUCGGAAGGAUGUCGGGAGGAGU&ACCCCUCCCGACAUACUUCCGACA	4	0.331904
sbi-miR5382	Sobic.005G210200	3564	3581	3572	-32.2	-23.9	0.742236	10	AGGGCCUGUUUGGUUCCC&CCAAUCUAAACAGGCCCU	4	0.783114
sbi-miR6232b-3p	Sobic.005G225400	3440	3462	3453	-28.2	-18.9	0.670213	5.5	AUUUUUUUGUGUCACAUCGAAUG&AAUUCGAUGU-AC-CAAAAAAGU	0	0.0194488
sbi-miR529	Sobic.005G226350	1224	1246	1234	-36.7	-30.9	0.841962	9	GAAGGGGAGGGAGAAGGGUGCAG&CUGUACCC---UCUCUCUUCUUC	4	0.15842
sbi-miR6227-5p	Sobic.005G229900	477	500	491	-45.1	-30.8	0.682927	4	UC-CAACAGUUUGCUAUUUGGGCUU&GGGCCCAAAUAGCAAG-UGUUGUGA	2	0.0710097
sbi-MIR408	Sobic.006G001800	1101	1119	1111	-44	-29.2	0.663636	6	UUCCUA-CUUCGC-CGCCUCC&GGAGGUGUGCGAAGGUAGGCU	4	0.966059
sbi-miR6221-5p	Sobic.006G002201	2501	2523	2513	-42.9	-28.2	0.657343	11	GGUGGGGAGCCGGGGGGACGGAG&UUCUG-ACUUCUGGC-CCCUGCU	4	0.98481
sbi-miR6228-5p	Sobic.006G008600	2767	2796	2787	-34.7	-22.7	0.654179	14	GCAGUACAGGCGCAAUUAUAAGAGAUAGCU&UUCUAUCUCUAUUAAUUGUGU------UGC	2	0.334938
sbi-MIR166m	Sobic.006G017400	1881	1908	1890	-42.1	-27.8	0.660333	22	GGGCGGAGCCAGGAUUUGAACAUAGGGG&CCCCUA---------CCUGGC-GCGCCA	4	0.999989
sbi-MIR169e	Sobic.006G018400	5871	5894	5885	-42.8	-29.1	0.679907	9.5	GCUUCGAGUCAAGGAGGCUGUUGG&UAGGCAGUCUCCUUGGCU---AGC	1	0.0507463
sbi-miR5384	Sobic.006G024700	6619	6636	6627	-43.5	-37.2	0.855172	3.5	CUGCUGGAGGGCGGCGCC&CGCGCCGCCGUCCAGCGG	4	0.15842
sbi-miR5381	Sobic.006G024700	6825	6844	6834	-39	-26.5	0.679487	10	AAGCGGCGCCUGCGGAUCCG&AAGAUCUGU-GGCGCCGAGC	4	0.995647
sbi-miR172a	Sobic.006G029100	11936	11955	11946	-33.2	-22.4	0.674699	5.5	UGCAUGCGUC-UUAAGAUUCG&AGAAUCUUGAUGAUGC-UGCA	4	0.788794
sbi-miR529	Sobic.006G029250	56	77	66	-36.7	-24.16	0.658311	12	GAAGAAGAGAGAGUAAAAGCGG&CUGU--ACCCUCUCUCUUCUUC	3	0.975337
sbi-miR6225-5p	Sobic.006G031866	3568	3591	3582	-37	-25.3	0.683784	5	GAGACGAAUCUUUUGACCCUAGUU&AACUAGACUCAAAAGAUUCAUCUC	4	0.99833
sbi-miR396b	Sobic.006G032100	2682	2704	2693	-35	-23.06	0.658857	11	CAGUUCGAGAAAAAAAGGUGGAG&UUCCAC--AGCUUUCUUGAACUG	2	0.420194
sbi-MIR169v	Sobic.006G032100	887	906	896	-39.9	-27	0.676692	7	AAGAGCCAAGAGGGACUGCA&GGCAGUCUC-CUUGGCUAGC	4	0.987518
sbi-miR5564c-3p	Sobic.006G034100	5906	5925	5917	-38	-30.1	0.792105	6	CCCGCGCCAAACAGC-CGCGU&ACGCGAGCUGUUUGGCGAAUU	4	0.0666636
sbi-miR396c	Sobic.006G038500	18203	18228	18219	-33.4	-21.9	0.655689	12	AAGUUCAAGAUAUUGAAGAUGUGGAA&UUCCACAGCUU-----UCUUGAACUU	2	0.566961
sbi-miR5565e	Sobic.006G038700	1610	1632	1619	-30.8	-20.4	0.662338	15.5	GCCGGCAACGUCGGCGUCGGCAA&UUGUU----UGGAUGUUGUCGGA	4	0.999996
sbi-miR396c	Sobic.006G038800	9189	9210	9200	-33.4	-22.22	0.665269	9	GAGUUCAAGAAAAAAGGUGGAG&UUCCAC-AGCUUUCUUGAACUU	2	0.474591
sbi-MIR166m	Sobic.006G038901	537	554	545	-42.1	-28.6	0.679335	7	UGGCGCGCGCGGCAGGGA&CCCCUACCUGGCGCGCCA	4	0.999256
sbi-MIR7764	Sobic.006G044466	7376	7394	7385	-25	-17.4	0.696	5	CUUUCAUCUAUAUAUCUCU&AGAGAUAUGUAGA-GAUUU	4	0.953826
sbi-MIR4366	Sobic.006G047400	1972	1993	1982	-43.5	-28.8	0.662069	10	GGGCUCGGGGGUCCCGGCCCCG&CGGGGU--GGGCCUGU-AGCUC	3	0.930206
sbi-miR6229-3p	Sobic.006G047400	2023	2046	2036	-47.6	-31.5	0.661765	9.5	GCUG-CUCACGCGGCGAGAGCGGGC&GUUU-UUCUCGCCGGGUGAGAAGGC	3	0.182401
sbi-MIR166m	Sobic.006G047400	2049	2066	2057	-42.1	-27.6	0.655582	8.5	CCGCGUGCCGGCCGGGGG&CCCCUACCUGGCGCGCCA	3	0.959197
sbi-MIR8183	Sobic.006G048700	12	32	23	-37.4	-33.9	0.906417	5	CUCGUGGAAUUCUGUCAGAUA&UAGCUGACAGAAUUCCACGAG	4	0.191258
sbi-miR5565e	Sobic.006G055200	5625	5642	5634	-30.8	-20.2	0.655844	6.5	UCUGACAACGU-CGAACGU&UUGUUUGGAUGUUGUCGGA	4	1
sbi-miR169f	Sobic.006G057866	7815	7838	7827	-40.1	-27.6	0.688279	12	CGGGCAGGUGCGUCUGUUUGGCGU&UAGCCAA--GGAUG-ACUUGCCUG	4	0.475226
sbi-miR5386	Sobic.006G057866	917	938	928	-44.9	-31.9	0.710468	7	CGCGUGCGCGCGUCAGGCGGCG&CGUCGC-UGUCGCGCGCGC-UG	4	1
sbi-miR5568e-5p	Sobic.006G058000	1237	1258	1249	-30.9	-20.8	0.673139	10.5	AUCUAGAAGACUCCAGAAGCCA&GAUGUUUUGG-GUUUUCUAGAU	4	0.994923
sbi-miR6230-3p	Sobic.006G089000	2522	2540	2531	-32.2	-21.2	0.658385	5	UCUAGA--CCUAAACUUGUGG&UAACAAGUUUAGGGAUCUAGA	4	0.771294
sbi-miR5388	Sobic.006G102600	240	259	250	-42.8	-28.2	0.658879	7	GUC--GGGCACUCGGCAAAGUU&AUCUUUGCCGGGUGUCUCUGAC	4	0.953704
sbi-miR5384	Sobic.006G119200	2294	2312	2303	-43.5	-31.1	0.714943	6	GAGCUUCGGCGGCGGCGCG&CGCGCCGCCGUC-CAGCGG	4	0.999977
sbi-miR5568c-3p	Sobic.006G120200	1046	1066	1057	-36.7	-25.68	0.699728	4	CCUCCAUCCCAAAUUGUAAGU&ACUUACAGUUUGGAACGGAGG	4	0.671904
sbi-miR6225-5p	Sobic.006G124600	322	345	336	-37	-33.1	0.894595	2	GAGAUGAAUCUUUUGAGCCUAGUU&AACUAGACUCAAAAGAUUCAUCUC	4	0.641879
sbi-MIR169v	Sobic.006G128500	2171	2189	2180	-39.9	-27.9	0.699248	6	GAAGGCGAGGGAGGCUGCU&GGCAGUCUCCUUGGCUAGC	4	0.917878
sbi-MIR845	Sobic.006G129800	7343	7366	7356	-40.2	-29.7	0.738806	12	AGGCUUGCAUCCGGUCCAUCCUCC&AUAUGA-GGACUGGAUGCAAGUUG	4	0.0491657
sbi-miR5568f-5p	Sobic.006G140600	8506	8526	8517	-31	-25.2	0.812903	4.5	UGACUUAUAAUUUGGGAUGGA&UCCAUUCCAAAUUGUAAGAUG	4	0.665752
sbi-miR6228-5p	Sobic.006G141000	2072	2094	2085	-34.7	-23.9	0.688761	5	GCCAU-CAAUUGGUAGAGGUAGAA&UUCUAUCUCUAUUAAUUGUGUUGC	3	0.117665
sbi-miR6223-5p	Sobic.006G142266	679	699	690	-40.3	-26.6	0.66005	8.5	CUUGGGUGCUCCCCCCGAGUC&UUCUUGGGAGGAGCAUGCUAG	4	0.928841
sbi-MIR156f	Sobic.006G143600	699	722	712	-45.9	-32.4	0.705882	7	CCUGCUCAG-UGUGUUUGUGCUCGU&AGGAG-AUAGACACAACUGAGCAGG	0	0.0070456
sbi-miR5565e	Sobic.006G147300	1879	1899	1888	-30.8	-21.7	0.704545	9.5	ACUGACGACGUUGCCGAGCAG&UUGUUUGG--AUGUUGUCGGA	4	0.988715
sbi-MIR166m	Sobic.006G147500	428	455	437	-42.1	-27.8	0.660333	22	GGGCGGAGCCAGGAUUUGAACAUAGGGG&CCCCUA---------CCUGGC-GCGCCA	0	0.479765
sbi-miR5568e-5p	Sobic.006G148100	3336	3357	3348	-30.9	-20.8	0.673139	10.5	AUCUAGAAGACUCCAGAAGCCA&GAUGUUUUGG-GUUUUCUAGAU	4	0.990503
sbi-MIR7712	Sobic.006G148200	6037	6056	6047	-33.3	-24.2	0.726727	9.5	AUCCCGUCCAUGCCGUAGAU&AACUAUUGUAUGGAUGGGCU	4	0.499701
sbi-miR319b	Sobic.006G150800	1999	2018	2009	-41.3	-26.9	0.651332	7	AGGCCCACCCUUUAGUCCCG&UUGGACUGAAGGGUGCUCCC	3	0.414186
sbi-miR5568g-5p	Sobic.006G152500	2487	2507	2498	-27.8	-29.5	1	0.5	GCCAAAACGUCUUAUAAUUUG&CAAAUUAUAAGAUGUUUUGGC	4	0.0184027
sbi-MIR7484la	Sobic.006G157400	2335	2360	2349	-40.2	-26.2	0.651741	6.5	UAUUUCUACAGACGGUUCUAAGUUAC&AUAACU--GAACCGCCUGUAGAAAUG	4	0.88497
sbi-MIR7484lb	Sobic.006G158200	712	735	726	-38.7	-26.3	0.679587	8.5	AAUUUUUACAUGCGGUUCUCAGUU&UAAUGAGAACCGCCUGUAGAAAAU	4	0.536755
sbi-miR5565e	Sobic.006G160100	1828	1848	1837	-30.8	-22	0.714286	9	ACUGACAACGUUGCCGAGCAG&UUGUUUGG--AUGUUGUCGGA	1	0.103206
sbi-miR6218-3p	Sobic.006G160100	3013	3033	3024	-30.2	-21.7	0.718543	7	UCCGAGAGGCACGGAACUUUG&ACAAGUUUCGUGAUUUUUGGA	4	0.525559
sbi-miR5564c-5p	Sobic.006G161000	4578	4599	4590	-38.5	-25.28	0.656623	11	GCUGCAGCGUGAAAGACGAGAA&AAUUCGUCGAACA-GCUGCAGC	4	0.954916
sbi-miR319b	Sobic.006G163800	4829	4848	4839	-41.3	-28.1	0.680387	7	UGGCGCACCUUUUAGUCCCG&UUGGACUGAAGGGUGCUCCC	3	0.20164
sbi-MIR4366	Sobic.006G173200	18516	18533	18524	-43.5	-29.7	0.682759	6	GGGC-GCGGGCAUACCCCG&CGGGGUGGGCCUGUAGCUC	4	0.997168
sbi-miR5565e	Sobic.006G173800	5006	5024	5015	-30.8	-21.4	0.694805	10	CCCGGCGAGAUCCAGAACU&UUGUUUGGAUGUUGUCGGA	4	0.996554
sbi-miR529	Sobic.006G173800	5192	5212	5203	-36.7	-25.38	0.691553	9	GAAGAAGAUGGGAGGGGCGAG&CUGUACCCUCUC-UCUUCUUC	2	0.94084
sbi-miR1435b	Sobic.006G177400	5471	5490	5481	-25.3	-19	0.750988	9	UGAGGGUUUGGCUUUGGAUU&UUUCUUAAGUCAAACCUUUU	2	0.191589
sbi-MIR8639e	Sobic.006G183200	75	90	83	-33.9	-24	0.707965	5.5	AAGUAGUGAC--UUGCCC&GGGCGAUUGUCACUGCUU	4	0.967384
sbi-MIR169v	Sobic.006G183800	2659	2678	2668	-39.9	-26	0.651629	7	AUACCCCAAGGUAGACUGCC&GGCAGUCU-CCUUGGCUAGC	4	0.99988
sbi-miR2118-3p	Sobic.006G184900	6741	6766	6753	-44.5	-29	0.651685	14	GGGGCGAGGGAGGCCGCGUCGGUGAC&UUC-CUGAU---GCCUCCCAUGCCUA	4	0.930335
sbi-miR319a	Sobic.006G186200	1191	1210	1201	-41.3	-28.3	0.68523	7.5	GGGGGCGCUCUUCGGGCUGG&UUGGACUGAAGGGUGCUCCC	0	0.0415359
sbi-miR5565e	Sobic.006G192600	169	189	178	-30.8	-22.5	0.730519	10	CCUGACGGCGUCCAACUGCGA&UUGU--UUGGAUGUUGUCGGA	2	0.574078
sbi-miR5568d-5p	Sobic.006G198200	720	745	731	-33.9	-23.4	0.690265	13	ACUAUGUAUCUAGACUAGAAAAGCUG&UGGCUUU-----UCUAGAUACAUAGC	0	0.070457
sbi-miR5568f-5p	Sobic.006G208100	2365	2385	2376	-31	-27.1	0.874194	4	UGACUUACAAUUUGGGAUGGA&UCCAUUCCAAAUUGUAAGAUG	4	0.449553
sbi-miR6226-3p	Sobic.006G210100	552	575	566	-42	-31.6	0.752381	5.5	CAGGACGAUUAAUCGCGAUUAAUC&GAUUAGUCACGAUUAGUCGUCCGA	4	0.126569
sbi-miR5384	Sobic.006G217000	971	989	979	-43.5	-28.6	0.657471	9	CCGCUGAUCGGACGGCGAU&CGCGCCG-CCGUCCAGCGG	4	1
sbi-miR5567	Sobic.006G222700	2574	2598	2589	-35.2	-25.6	0.727273	5.5	UUGUGACACAUGCAUGGAGUAUUAA&UUAAUGAUUCAUGUAUGUGUC-CAA	4	0.938012
sbi-miR5568d-5p	Sobic.006G223101	3655	3683	3667	-33.9	-22.3	0.657817	19	GCUGCUGUGUUUAGAAGAAAAUGAGGCCA&UGGCUUU-------UCUAGAUACA-UAGC	4	0.827366
sbi-miR5568d-5p	Sobic.006G223200	3439	3467	3451	-33.9	-22.3	0.657817	19	GCUGCUGUGUUUAGAAGAAAAUGAGGCCA&UGGCUUU-------UCUAGAUACA-UAGC	3	0.368233
sbi-miR6225-5p	Sobic.006G223800	4293	4316	4307	-37	-28.5	0.77027	3	GAGACGAAUCUUUUGAGCCUAGUU&AACUAGACUCAAAAGAUUCAUCUC	4	0.971284
sbi-miR529	Sobic.006G232600	2471	2496	2481	-36.7	-24.9	0.678474	14	GAAGAAGAGAGAGAGAGUAAAAGCGG&CUGU----AC-C-CUCUCUCUUCUUC	3	0.920195
sbi-miR1435a	Sobic.006G233300	4414	4433	4424	-24.8	-21.2	0.854839	5	UAAAAGUUUGACUUAGGACA&UUUCUUAAGUCAAACUUUUC	3	0.0777707
sbi-miR5564c-5p	Sobic.006G239900	1430	1451	1441	-38.5	-25.52	0.662857	13.5	GCUGCGGCUUCAACGACGAUGU&AAUUCGUCG-AACAGCUGCAGC	3	0.488016
sbi-miR5567	Sobic.006G245200	925	948	939	-35.2	-23.8	0.676136	7	UGUAGCACAUGCAUGAAACAUUAA&UUAAUGAUUCAUGUAUGUGUCCAA	4	0.997392
sbi-miR1435b	Sobic.006G245400	4130	4149	4140	-25.3	-18.5	0.731225	6	ACUUGGUUUGACUUAUGAAA&UUUCUUAAGUCAAACCUUUU	4	0.557187
sbi-miR5565d	Sobic.006G246300	1568	1592	1585	-39.3	-28	0.712468	7.5	ACACCAACACCAUGCAUGGA--GAAGU&ACUUCAAUCCAUGUA---UGUUGGUGU	4	0.228978
sbi-miR2118-3p	Sobic.006G247300	7654	7676	7666	-44.5	-30.7	0.689888	9	AGGGCGUGGGAGACGUUCGGGAC&UUCCUGA-UGCCUCCCAUGCCUA	4	0.517945
sbi-MIR8731	Sobic.006G248100	221	244	234	-36.8	-24.4	0.663043	8.5	GUC-UGUUUCUGCAGGGGGUUAUCA&AGA-AACCGUCUGUAGAAAUAUGAU	4	0.67364
sbi-miR1435a	Sobic.006G248350	3735	3754	3745	-24.8	-21.4	0.862903	5	AAAAAGUUUGACUUAGGACA&UUUCUUAAGUCAAACUUUUC	1	0.00728825
sbi-MIR8642	Sobic.006G253400	2134	2157	2148	-42.8	-32.4	0.757009	8	GAUUUCUACAGGUGGUUCCAGAUU&AACCUAGAACCGCCUGUAGAAAUC	4	0.131192
sbi-miR5386	Sobic.006G258000	2120	2141	2132	-44.9	-30.8	0.685969	8	CCGCGCCGCGGCGGCGGUGGCG&CGUCGCUGUCGC-GCG-CGCUG	4	1
sbi-miR6232b-3p	Sobic.006G258300	11320	11344	11335	-28.2	-18.4	0.652482	12	AAUUUUUUGGUUGUCACAUCGGAUA&AAUUCGAUGU----ACCAAAAAAGU	4	0.465388
sbi-miR5565f	Sobic.006G264500	2973	2992	2983	-28.1	-23.5	0.836299	5.5	GAUUGAUGUGAAUACGACUA&UAGUCGGAUUUAUAUCAAUC	3	0.076515
sbi-miR5565e	Sobic.006G270100	2713	2730	2721	-30.8	-20.7	0.672078	10	ACCGACC-CGUCCGAGCCC&UUGUUUGGAUGUUGUCGGA	4	0.999967
sbi-miR169o	Sobic.006G270100	5573	5596	5585	-37.8	-25.7	0.679894	12	CGGGCAGAUGCGUCUGUUUGGCGU&UAGCCAA--GGAUG-AUUUGCCUG	0	0.0626839
sbi-MIR8684b	Sobic.006G274600	2977	3000	2991	-42.6	-30.1	0.706573	8.5	AGAUUUCUACAGGCGGUUGCCAUA&ACUGAGAACCGCCUGUAGAAAUUC	4	0.328349
sbi-miR398	Sobic.007G004400	1467	1492	1483	-45.3	-29.5	0.651214	13	AGGGGGCUGCUGGAUCUGAGGACUUG&UGUGUUCUCAGGUC-----GCCCCCG	2	0.651855
sbi-miR169j	Sobic.007G004400	312	331	322	-41.6	-30.9	0.742788	8	CCGGCGGG-CGUCCCUGGCCG&UAGCCAAGGAUGACUUGCCGG	3	0.0314705
sbi-miR5565e	Sobic.007G023800	1374	1391	1382	-30.8	-20.7	0.672078	9	UCCGAC-ACAUCCGAUGUG&UUGUUUGGAUGUUGUCGGA	4	0.999938
sbi-miR5565f	Sobic.007G027601	2131	2151	2141	-28.1	-18.3	0.651246	10	ACUUGGUGUAGAUCGCGGCCA&UAGUCG-GAUUUAUAUCAAUC	4	0.797035
sbi-MIR5557	Sobic.007G030700	846	869	860	-41.7	-31.5	0.755396	7	AGGAAAAAGUCUACAUAACCCCCC&AGAGGGUGAUGUAGACUUUUUCCU	3	0.0321292
sbi-MIR9762	Sobic.007G032500	1789	1812	1803	-38.4	-28.6	0.744792	8	AAAUAUUUCUACAGGCGGUUGGCA&AACAAACCGCCUGUAGAAAUAAGA	2	0.065003
sbi-MIR8684a	Sobic.007G032500	936	958	950	-41	-27.6	0.673171	9	UAUACUACAGGCGGUUG-UAGUUA&UAACUGAGAACCGCCUGUAGAAAU	4	0.8551
sbi-miR5386	Sobic.007G037000	4791	4810	4801	-44.9	-29.8	0.663697	6.5	CGGCGGCG-GCGGCGGUGACU&CGUCGCUGUCGCGCGC-GCUG	4	1
sbi-miR5565e	Sobic.007G037301	1851	1871	1860	-30.8	-22	0.714286	9	ACUGACAACGUUGCCGAGCAG&UUGUUUGG--AUGUUGUCGGA	4	0.971887
sbi-miR529	Sobic.007G038432	1772	1793	1782	-36.7	-29.7	0.809264	7.5	GAAGGAGAGAGAGGAGGAGCAG&CUGU-AC-CCUCUCUCUUCUUC	3	0.0945568
sbi-miR1435a	Sobic.007G050200	76	95	86	-24.8	-21.4	0.862903	5	AAAAAGUUUGACUUAGGACA&UUUCUUAAGUCAAACUUUUC	4	0.173907
sbi-miR5565f	Sobic.007G051900	878	897	888	-28.1	-23.7	0.843416	4.5	GAUUGAAGUAAAUCCGACAA&UAGUCGGAUUUAUAUCAAUC	4	0.253141
sbi-miR6230-5p	Sobic.007G055100	1088	1108	1099	-33.2	-28.2	0.849398	7	AACAAGUUUAGGGACCGGGUU&UUUUGGGUCCCUAAACUUGUU	3	0.024195
sbi-miR6230-5p	Sobic.007G055100	1239	1259	1250	-33.2	-25.8	0.777108	9.5	AAUAAGUUUAGGGACCGCUGA&UUUUGGGUCCCUAAACUUGUU	4	0.330129
sbi-miR6230-3p	Sobic.007G055100	477	497	488	-32.2	-23.3	0.723602	7.5	CACCGGUCCCUAAACUUGUGC&UAACAAGUUUAGGGAUCUAGA	3	0.115261
sbi-miR821b	Sobic.007G057500	401	421	412	-26.1	-17.6	0.67433	8	CAACUUGCAUGUUCAUAGAAA&AAGUUAUGAACAUAAAAGUUG	4	0.363064
sbi-miR6220-3p	Sobic.007G059900	2687	2711	2702	-39.8	-27.2	0.683417	4	UCAUUCAUCCCAGAUUAUAAGUCAU&AUGCCUUAUAAUUUGGGAUGGA-GA	4	0.893489
sbi-miR6227-3p	Sobic.007G068100	5317	5338	5329	-37.7	-40.1	1	0	CCCAAAUAGCAAGUGUUGUGAG&CUCACAACACUUGCUAUUUGGG	0	0.000471258
sbi-MIR1441a	Sobic.007G070000	620	643	634	-49.6	-46.6	0.939516	2	UGUCGGAAGGAUGUCGGGAGGGGU&ACCCCUCCCGACAUACUUCCGACA	4	0.110194
sbi-miR529	Sobic.007G070600	813	833	824	-36.7	-24.4	0.66485	11.5	GAGGACGGGGAGAGGGAUUGA&CUGUACCCUCUCUCU-UCUUC	2	0.989268
sbi-miR5382	Sobic.007G071400	5225	5242	5233	-32.2	-26.8	0.832298	1	AGGCCCUGUUUAGAUUGG&CCAAUCUAAACAGGCCCU	4	0.428721
sbi-miR6225-5p	Sobic.007G072600	3743	3766	3757	-37	-24.9	0.672973	4	GAGAUACAUCUUUUGAGCCUAGUU&AACUAGACUCAAAAGAUUCAUCUC	1	0.189469
sbi-MIR8639e	Sobic.007G075900	1109	1126	1116	-33.9	-22.4	0.660767	9	UCGCAG-GACAGGACGCCC&GGGCG-AUUGUCACUGCUU	2	0.982993
sbi-miR5565f	Sobic.007G076600	1213	1232	1223	-28.1	-23	0.818505	4.5	GAUUGAUGCGAAUUCGACUA&UAGUCGGAUUUAUAUCAAUC	4	0.282284
sbi-miR6232a-5p	Sobic.007G078100	669	692	683	-37.3	-36	0.965147	0.5	AUGUAUCAAAAAAGUCAAAGCGAC&GUCGCUUUGACUUUUUUGGUACAU	4	0.0287661
sbi-miR396a	Sobic.007G089800	971	993	982	-35	-24.08	0.688	10	CAGUUCGAGGAAAAAGUGUGGAG&UUCCACA--GCUUUCUUGAACUG	4	0.595387
sbi-miR396d	Sobic.007G089800	971	993	983	-40	-26.82	0.6705	9	CAGUUCGAGGAAAAAGUGUGGAG&CUCCACA-GGCUUUCUUGAACUG	3	0.0951726
sbi-miR6225-5p	Sobic.007G090430	17529	17552	17543	-37	-26.7	0.721622	3	GACAUGAAUCUUUUGAGCCUAGUU&AACUAGACUCAAAAGAUUCAUCUC	4	0.992155
sbi-MIR169v	Sobic.007G094100	10182	10199	10191	-39.9	-27.8	0.696742	5	GCUCGGCGAGGAG-CUGCC&GGCAGUCUCCUUGGCUAGC	3	0.504803
sbi-miR394b	Sobic.007G094100	13566	13584	13576	-39.1	-26.3	0.672634	7	GGUUGUGGACAG-AUGCCCA&UUGGCAUUCUGUCCACCUCC	3	0.59153
sbi-miR5386	Sobic.007G096600	3357	3379	3369	-44.9	-32	0.712695	7	GAGCGCGGCGCUGACGGACGACG&CGUCG-CUGUC-GCGC-GCGCUG	3	0.970705
sbi-miR5568c-3p	Sobic.007G096700	1925	1949	1940	-36.7	-24.32	0.66267	11	CCUCCGGUACGCUGAGACUGUGAGG&ACUUACAGUUU-GG---AACGGAGG	1	0.0607316
sbi-MIR530b	Sobic.007G098200	100	118	111	-42	-27.38	0.651905	9	GGUGGUGCAGGUGGC--UGCA&UGCAUUUGCACCUGCACCUCC	3	0.593194
sbi-miR5565c	Sobic.007G101300	9499	9519	9510	-36.6	-23.8	0.650273	14	CCACCUCAAUCCACUUUAGGC&UACACAUGUGGAUUGAGGUGA	3	0.482412
sbi-miR5565c	Sobic.007G101300	9541	9561	9552	-36.6	-28.8	0.786885	4	UUACUUCAAUCCAUGUGUGUU&UACACAUGUGGAUUGAGGUGA	4	0.322981
sbi-miR169o	Sobic.007G102400	6105	6128	6117	-37.8	-25.7	0.679894	12	CGGGCAGAUGCGUCUGUUUGGCGU&UAGCCAA--GGAUG-AUUUGCCUG	2	0.311258
sbi-miR6221-5p	Sobic.007G103800	16047	16068	16059	-42.9	-28.2	0.657343	7.5	GGCUGGAGGUUGGGAGUCGGAG&UUCUGACUUCUGGCC-CCUGCU	4	0.985129
sbi-MIR8639e	Sobic.007G104000	1694	1712	1702	-33.9	-23.3	0.687316	8	UGUCAGUGAUGGUCGGCCC&GGGC-GAUUGUCACUGCUU	2	0.852806
sbi-miR5566	Sobic.007G105700	2958	2979	2969	-40.8	-30.5	0.747549	7.5	UCCUCGGGGAGGUGGCUGCUGA&UCAGCA-UCACCUCCCUGUUGU	2	0.093819
sbi-miR5568b-5p	Sobic.007G105700	3658	3678	3669	-31	-21.48	0.692903	8	CGGAGGCCUCGUACCUGGGAG&UUUCUAGGUACAUAGCUUUUG	4	0.833219
sbi-miR5386	Sobic.007G106600	1370	1392	1383	-44.9	-34.9	0.777283	8.5	CGGCGGGCGGUAUGACAGCGACG&CGUCGCUGUCG---CGCGCGCUG	4	0.944254
sbi-miR6218-3p	Sobic.007G116100	5353	5373	5364	-30.2	-21.7	0.718543	7	UCCGAGAGGCACGGAACUUUG&ACAAGUUUCGUGAUUUUUGGA	4	0.524299
sbi-miR5386	Sobic.007G124200	3204	3223	3214	-44.9	-31.4	0.699332	7	CGGUGGUCGCGGCGGCGAGG&CGUCGCUGUCGCGCGCGCUG	2	0.998244
sbi-miR1435b	Sobic.007G126500	6278	6297	6288	-25.3	-19	0.750988	9	UGAGGGUUUGGCUUUGGAUU&UUUCUUAAGUCAAACCUUUU	4	0.472434
sbi-miR6225-5p	Sobic.007G135201	2466	2489	2480	-37	-30.9	0.835135	4	GAGAUGAAUCUUUUGAGCAUAGUU&AACUAGACUCAAAAGAUUCAUCUC	4	0.846796
sbi-miR5565e	Sobic.007G139850	511	530	520	-30.8	-24.2	0.785714	5.5	UUCGACGACAUCCGUAGCAG&UUGUU-UGGAUGUUGUCGGA	4	0.648469
sbi-miR169l	Sobic.007G143000	1125	1148	1137	-40.1	-27.6	0.688279	12	CGGGCAGGUGCGUCUGUUUGGCGU&UAGCCAA--GGAUG-ACUUGCCUG	4	0.482142
sbi-MIR7751	Sobic.007G145700	265	293	284	-36	-23.6	0.655556	26	GACGACCUCGUCGACAUCGUCUCCGAGUG&GGCUUGGAGAU-----------GGUCGUC	4	1
sbi-miR6221-5p	Sobic.007G148400	4174	4194	4185	-42.9	-27.9	0.65035	9	GGUGGGGGGCGGGGGACGGAG&UUCUGACUUCUGGCCCCUGCU	3	0.789442
sbi-MIR8639e	Sobic.007G149700	6580	6600	6588	-33.9	-25.04	0.738643	10.5	AGGCAGUGGCAGUCAAAUCCC&GGG---CGAUUGUCACUGCUU	3	0.311686
sbi-miR6230-5p	Sobic.007G165000	961	981	972	-33.2	-29.6	0.891566	4	AACAAGUUUAGGGACCGAGAU&UUUUGGGUCCCUAAACUUGUU	4	0.0235981
sbi-miR169o	Sobic.007G167300	1034	1057	1046	-37.8	-25.7	0.679894	12	CGGGCAGAUGCGUCUGUUUGGCGU&UAGCCAA--GGAUG-AUUUGCCUG	2	0.302965
sbi-MIR8684b	Sobic.007G170700	9013	9036	9027	-42.6	-30.1	0.706573	8.5	AGAUUUCUACAGGCGGUUGCCAUA&ACUGAGAACCGCCUGUAGAAAUUC	3	0.0988587
sbi-miR394b	Sobic.007G172500	932	949	942	-39.1	-28.6	0.731458	7.5	GGAGGUGGGCAGA--GCGAG&UUGGCAUUCUGUCCACCUCC	2	0.260657
sbi-MIR444d	Sobic.007G173100	1750	1770	1761	-40.7	-26.6	0.653563	9	GUGCCCAUGCCGGCACUGCGG&CUGCUGUGCCGGAUUGGUAAG	2	0.807403
sbi-MIR444d	Sobic.007G173150	963	983	974	-40.7	-26.6	0.653563	9	GUGCCCAUGCCGGCACUGCGG&CUGCUGUGCCGGAUUGGUAAG	4	0.992217
sbi-miR5568g-3p	Sobic.007G178300	5591	5611	5602	-27.8	-23.9	0.859712	3	AUCUAGAUUAUAAGACGUUUG&AAAACGUCUUAUAAUUUGGAG	2	0.116882
sbi-miR5565e	Sobic.007G180100	2767	2785	2776	-30.8	-21.1	0.685065	9	ACCGGCGACAGCUAGACCA&UUGUUUGGAUGUUGUCGGA	4	0.999164
sbi-miR394a	Sobic.007G183800	2894	2912	2903	-39.1	-26.7	0.682864	6.5	GGU-GUGGACAGAGUGCGGG&UUGGCAUUCUGUCCACCUCC	2	0.605051
sbi-miR169l	Sobic.007G186600	612	635	624	-40.1	-27.6	0.688279	12	CGGGCAGGUGCGUCUGUUUGGCGU&UAGCCAA--GGAUG-ACUUGCCUG	2	0.198998
sbi-miR5382	Sobic.007G188001	2929	2945	2937	-32.2	-21.5	0.667702	5	UGAGCCUGUUUAG-UUGG&CCAAUCUAAACAGGCCCU	4	0.97939
sbi-MIR166m	Sobic.007G191300	1383	1399	1390	-42.1	-27.7	0.657957	6.5	GGGUG-GCUGGGUGGGGA&CCCCUACCUGGCGCGCCA	4	0.999991
sbi-miR437x-5p	Sobic.007G191900	2538	2561	2551	-37	-26	0.702703	7	CAAGUUUGAC-UGGGACGGAUUCUA&UAGAGUU-GUCCUAAGUCAAACUUU	0	0.0422886
sbi-miR5568d-5p	Sobic.007G193700	287	315	299	-33.9	-22.3	0.657817	19	GCUGCUGUGUUUAGAAGAAAAUGAGGCCA&UGGCUUU-------UCUAGAUACA-UAGC	4	0.838017
sbi-miR1435a	Sobic.007G195000	1431	1450	1441	-24.8	-21.4	0.862903	5	AAAAAGUUUGACUUAGGACA&UUUCUUAAGUCAAACUUUUC	2	0.0795238
sbi-miR5565e	Sobic.007G200500	2603	2629	2620	-30.8	-21.4	0.694805	23	UCCGGCGCCAGCAGCGCGUCCGGACGC&UUGUUUGGAUGU--------UGUCGGA	4	0.995894
sbi-MIR169e	Sobic.007G200500	8127	8156	8139	-42.8	-28.3	0.661215	21	GCUAGCUGAUGGAUGACAUGUGGCUGCCUC&UAGGCAGUC--------UCC-UUGGCUAGC	2	0.643748
sbi-miR5564c-3p	Sobic.007G201450	728	753	744	-38	-24.8	0.652632	16.5	UGUUUGCCGAGGGCCUCAGCUGGCGG&ACGCGAGCUG-----UUUGGCGAAUU	2	0.904158
sbi-MIR8639e	Sobic.007G202000	2176	2193	2184	-33.9	-22.7	0.669617	6.5	CAGUAGGGGCCAUCGCCC&GGGCGAUUGUCACUGCUU	4	0.999883
sbi-miR6225-5p	Sobic.007G202000	2631	2654	2645	-37	-32.9	0.889189	2	GAGAUGAAUCUUUUGAGCCUAGUU&AACUAGACUCAAAAGAUUCAUCUC	4	0.707282
sbi-miR5386	Sobic.007G203700	1428	1447	1439	-44.9	-30.2	0.672606	6	ACGCAGCGCGCGAUAG-GACG&CGUCGCUGUCGCGCGC-GCUG	3	0.999551
sbi-miR171j	Sobic.007G203700	1512	1534	1523	-39	-31.2	0.8	6	GGUUUUGGCGCGGCUCACGAUCG&UGAU--UGAGCCGCGCCAAUAUC	3	0.00880552
sbi-miR319a	Sobic.007G209400	1815	1837	1827	-41.3	-28.2	0.682809	8	AGGGGCAAACCCUUCGGUCGCGG&UUG-GACUGAAGGGU--GCUCCC	4	0.533053
sbi-MIR1440a	Sobic.007G209900	3836	3861	3850	-41.2	-27.2	0.660194	13.5	UGGUGUGGGGCCGCACGUCUACAUCC&GGAUG--GACGUGU---CUCACGCUU	4	0.734655
sbi-miR5568g-3p	Sobic.007G210200	1099	1124	1115	-27.8	-22.5	0.809353	6	CUCCAUCCUAAAUUAUAAGACGUUUA&AAAACGUCUUAUAAUU-----UGGAG	0	0.030022
sbi-miR5386	Sobic.007G214600	925	946	936	-44.9	-31.9	0.710468	7	CGCGUGCGCGCGUCAGGCGGCG&CGUCGC-UGUCGCGCGCGC-UG	4	0.999999
sbi-miR169g	Sobic.007G214700	405	428	417	-40.1	-27.6	0.688279	12	CGGGCAGGUGCGUCUGUUUGGCGU&UAGCCAA--GGAUG-ACUUGCCUG	2	0.203411
sbi-MIR408	Sobic.007G218100	1268	1288	1279	-44	-30.1	0.684091	9.5	AGCCUGCCCUGGCGCACCGGA&GGAGGUGUGCGAAGGUAGGCU	0	0.0992133
sbi-miR5568g-5p	Sobic.007G220000	3190	3210	3201	-27.8	-22.2	0.798561	3.5	GCCAAAACGUCUUACAAUUUA&CAAAUUAUAAGAUGUUUUGGC	2	0.244138
sbi-miR5386	Sobic.007G222000	2143	2167	2153	-44.9	-29.46	0.656125	20.5	CGGCGCGCGAAGAAAGGAGGCGGCG&CGUCGCU-----GUCGCGCGCGCUG	2	0.999999
sbi-miR5565e	Sobic.007G226600	5709	5726	5717	-30.8	-20.9	0.678571	4.5	GAUGAC-ACAUCCGAACAA&UUGUUUGGAUGUUGUCGGA	2	0.948896
sbi-miR1435a	Sobic.008G008900	2498	2517	2508	-24.8	-16.8	0.677419	9	GCAAUGUUUGACUUAGGACA&UUUCUUAAGUCAAACUUUUC	4	0.910124
sbi-MIR8639e	Sobic.008G010000	3829	3846	3837	-33.9	-25.3	0.746313	6	AAGGGGUGACUUUCGCCU&GGGCGAUUGUCACUGCUU	4	0.65033
sbi-miR529	Sobic.008G015100	829	848	839	-36.7	-24.5	0.667575	7.5	GUGGUAGAGGGGGGGUACGC&CUGUACCCUCUCUCUUCUUC	3	0.957497
sbi-miR6232b-5p	Sobic.008G015500	1305	1326	1317	-28	-18.5	0.660714	8	GCAAGAUUCGAUGUGACAGAGA&UUUUUGGUACAUUGAAUUU-GC	4	0.924162
sbi-miR6220-3p	Sobic.008G016200	1716	1739	1730	-39.8	-32	0.80402	5	CCUCCAUCCCAAAUUGUAAGUCGU&AUGCCUUAUAAUUUGGGAUGGAGA	4	0.48761
sbi-miR6230-5p	Sobic.008G024700	1277	1297	1288	-33.2	-21.6	0.650602	12	GAGGAGUUGGGGGACCUCCGA&UUUUGGGUCCCUAAACUUGUU	4	0.98171
sbi-miR5568g-5p	Sobic.008G032701	1729	1749	1740	-27.8	-22.9	0.823741	2.5	GUCAAAACAUCUUACAAUUUG&CAAAUUAUAAGAUGUUUUGGC	4	0.480766
sbi-miR6225-5p	Sobic.008G032701	5659	5682	5673	-37	-24.7	0.667568	6	GAGACGAAUCUUUUGAUACUGGUU&AACUAGACUCAAAAGAUUCAUCUC	4	0.999278
sbi-miR6232b-5p	Sobic.008G034400	2246	2268	2258	-28	-21.3	0.760714	5	GCAAGAUUCGAUGUGACCAGAAA&UUUUUGGU-ACAUUGAAUUU-GC	4	0.249167
sbi-miR6225-5p	Sobic.008G037900	3853	3876	3867	-37	-32.9	0.889189	2	GAGAUGAAUCUUUUGAGCCUAGUU&AACUAGACUCAAAAGAUUCAUCUC	3	0.268721
sbi-miR1435a	Sobic.008G043800	2088	2107	2098	-24.8	-21.4	0.862903	5	AAAAAGUUUGACUUAGGACA&UUUCUUAAGUCAAACUUUUC	0	0.0141965
sbi-MIR531	Sobic.008G046900	2493	2512	2503	-45.9	-32.7	0.712418	11	CCGCUCGAGGGAGCCAUCAG&CACGCGGCUCCGUCGAGCGG	4	0.710372
sbi-MIR5265	Sobic.008G047500	5465	5489	5478	-45.7	-29.8	0.652079	11.5	GGCGGCCGGCGUGGCCCCGUCGACG&UGU-GAU-UGGUCGCGCCGGU-GUC	4	0.999428
sbi-miR529	Sobic.008G049100	6993	7012	7003	-36.7	-29.9	0.814714	8.5	GGGGGGGGGGGGGGGUGGGG&CUGUACCCUCUCUCUUCUUC	4	0.272698
sbi-MIR9762	Sobic.008G053000	4590	4613	4604	-38.4	-28.6	0.744792	8	AAAUAUUUCUACAGGCGGUUGGCA&AACAAACCGCCUGUAGAAAUAAGA	2	0.0658635
sbi-MIR8133b	Sobic.008G053000	4593	4616	4607	-38.7	-28.9	0.74677	9	UAUUUCUACAGGCGGUUGGCAUAA&UAAUGAGAACCGCCUGUAGAAAAU	3	0.0746282
sbi-miR5568c-3p	Sobic.008G057500	264	284	275	-36.7	-27.2	0.741144	2.5	CCUCCAUUUCAAAUUGUAAGU&ACUUACAGUUUGGAACGGAGG	4	0.448091
sbi-miR5568g-5p	Sobic.008G061601	122	141	132	-27.8	-22.1	0.794964	2	GUC-AAACGUCUUAUAAUUUG&CAAAUUAUAAGAUGUUUUGGC	4	0.592154
sbi-miR169f	Sobic.008G063300	2896	2919	2908	-40.1	-27.6	0.688279	12	CGGGCAGGUGCGUCUGUUUGGCGU&UAGCCAA--GGAUG-ACUUGCCUG	2	0.198998
sbi-miR5567	Sobic.008G066100	3	27	18	-35.2	-27.9	0.792614	8	UAGGACAUAUGCUGUGAAUCGUUGA&UUAAUGAUUCAU-GUAUGUGUCCAA	4	0.453918
sbi-miR5568g-5p	Sobic.008G079900	2584	2604	2595	-27.8	-21	0.755396	4.5	GCCAGAACAACUUACAAUUUG&CAAAUUAUAAGAUGUUUUGGC	4	0.704159
sbi-MIR156f	Sobic.008G083600	1726	1749	1739	-45.9	-32.4	0.705882	7	CCUGCUCAG-UGUGUUUGUGCUCGU&AGGAG-AUAGACACAACUGAGCAGG	4	0.124248
sbi-miR6228-5p	Sobic.008G084300	6323	6348	6339	-34.7	-22.56	0.650144	9.5	GUGACGCAUCAGGAAUAGGGAUAGGC&UUCUAUCUCUAUU--AAUUGUGUUGC	4	0.740228
sbi-miR6225-3p	Sobic.008G085300	7428	7451	7442	-31.1	-25.6	0.823151	5.5	AACUAGGCUUAAAAGAUUCGUCUC&GAAACGAAUCUUUUAAGUCUAAUU	4	0.54528
sbi-MIR5557	Sobic.008G086700	1304	1327	1318	-41.7	-31.3	0.7506	7	AGGAAAAAGUCUACAUAACCCCCC&AGAGGGUGAUGUAGACUUUUUCCU	2	0.0458709
sbi-miR5564c-3p	Sobic.008G087300	126	147	137	-38	-25.4	0.668421	9.5	UUUUUGCCUUGCAGCUCGGCGG&ACGC-GAGCUGUUUGGCGAAUU	2	0.783712
sbi-miR5565e	Sobic.008G087300	2699	2721	2708	-30.8	-22.9	0.743506	12	GCCGGCGACAUCGACACGAGCAA&UUGUUUG----GAUGUUGUCGGA	3	0.401292
sbi-MIR8639e	Sobic.008G087300	289	306	297	-33.9	-23.5	0.693215	7	AAGCAGCGACGGCUGCCC&GGGCGAUUGUCACUGCUU	4	0.993019
sbi-miR5386	Sobic.008G088842	8095	8128	8106	-44.9	-29.3	0.652561	31.5	AGGUCGCGCGCGGGCAGAUGAACGGGCGGCGGCG&CGUCGCUGU-------------CGCGCGCG-CUG	4	1
sbi-miR5386	Sobic.008G088848	7712	7746	7737	-44.9	-32.5	0.723831	30	CAGCGCGCAUCGCGGUGGAAGGUACGACAGCGACG&CGUCGCUGUC------------GC---GCGCGCUG	3	0.938292
sbi-MIR8731	Sobic.008G088863	1201	1224	1214	-36.8	-24.4	0.663043	8	GUC-UAUUUCUGCAGGGGGUUAUCA&AGA-AACCGUCUGUAGAAAUAUGAU	4	0.628325
sbi-MIR8639e	Sobic.008G090900	3325	3341	3333	-33.9	-22.3	0.657817	8	GGGCAGUG-CGCCCGCCC&GGGCGAUUGUCACUGCUU	4	0.999996
sbi-MIR8684b	Sobic.008G099800	4250	4272	4264	-42.6	-30.7	0.720657	6	ACAUUUCUACAGGCGG-UUUUAGU&ACUGAGAACCGCCUGUAGAAAUUC	4	0.249167
sbi-MIR1440b	Sobic.008G105100	2712	2734	2725	-41.2	-28	0.679612	7.5	GAGCUGUGAGAGCAUGACCGUCC&GGAUGGACGUG-UCUCAC-GCUU	4	0.557187
sbi-miR6235-3p	Sobic.008G109200	1634	1656	1648	-33.9	-22.4	0.660767	10.5	GGGGAGAGGAGGGUGCUGG-CGUU&AACGAACAGUAUUUUUCUCUUACA	2	0.188606
sbi-miR6225-5p	Sobic.008G116500	266	289	280	-37	-31.6	0.854054	1	GAUAUGAAUCUUUUGAGUCUAGUU&AACUAGACUCAAAAGAUUCAUCUC	4	0.817473
sbi-MIR903	Sobic.008G121900	10155	10178	10168	-50	-33.2	0.664	7.5	UUUG-CCGAGGGCCCAACGUUGGGC&ACUCGA-GUUGGGCCGUCGGACGAA	2	0.287391
sbi-miR5565e	Sobic.008G123500	1740	1760	1749	-30.8	-22.5	0.730519	10	CCUGACGGCGUCCAACUGCGA&UUGU--UUGGAUGUUGUCGGA	0	0.137442
sbi-MIR8639e	Sobic.008G124800	14931	14948	14939	-33.9	-22.1	0.651917	6.5	UAGCAGUUGCAAUCGGCU&GGGCGAUUGUCACUGCUU	4	1
sbi-miR6232b-5p	Sobic.008G131601	1245	1266	1257	-28	-18.6	0.664286	7	GCAAGAUUCGAUGUGACAAAGA&UUUUUGGUACAUUGAAUUU-GC	1	0.0643839
sbi-miR5568f-5p	Sobic.008G131601	2521	2541	2532	-31	-27.1	0.874194	4	UGACUUACAAUUUGGGAUGGA&UCCAUUCCAAAUUGUAAGAUG	4	0.333675
sbi-miR5384	Sobic.008G136100	543	561	551	-43.5	-28.6	0.657471	9	CCGCUGAUCGGACGGCGAU&CGCGCCG-CCGUCCAGCGG	4	1
sbi-miR6235-3p	Sobic.008G142450	4769	4791	4782	-33.9	-22.3	0.657817	4	UGUCCGAG-AAAAUACUGUUUGUU&AACGAACAGUAUUUUUCUCUUACA	4	0.462543
sbi-miR529	Sobic.008G145300	1684	1709	1694	-36.7	-24.6	0.6703	14.5	GAAGAGGAGAGAGAGAGUAAAAGCGG&CUGU----AC-C-CUCUCUCUUCUUC	3	0.95023
sbi-miR5381	Sobic.008G152900	1585	1602	1593	-39	-27.6	0.707692	10	GCUCGGC-CCACAGGAUGA&AAGAUCUGUGGCGCCGAGC	3	0.46048
sbi-miR5565e	Sobic.008G153400	5964	5981	5973	-30.8	-20.3	0.659091	7.5	CCCGACAACAUCUGU-CAG&UUGUUUGGAUGUUGUCGGA	4	0.999999
sbi-miR169g	Sobic.008G154700	531	554	543	-40.1	-27.6	0.688279	12	CGGGCAGGUGCGUCUGUUUGGCGU&UAGCCAA--GGAUG-ACUUGCCUG	4	0.475226
sbi-miR169d-3p	Sobic.008G163800	29	58	48	-44.5	-31	0.696629	21.5	GCUGGUCGAGACCGCAGGCGUCGACCGCCC&GGGCGGUC-AC---------CUUGGCUAGC	4	0.874443
sbi-miR396a	Sobic.008G168100	4173	4194	4184	-35	-23.62	0.674857	9	CAGUUCGAGAAAAAAGGUGGAG&UUCCAC-AGCUUUCUUGAACUG	2	0.346471
sbi-miR5568e-5p	Sobic.008G170700	2581	2601	2592	-30.9	-21.7	0.702265	5	AUCUAGAAAAGGCAAAACGUC&GAUGUUUUGGGUUUUCUAGAU	2	0.504656
sbi-MIR4366	Sobic.008G171800	1288	1305	1296	-43.5	-29.7	0.682759	6	GGGC-GCGGGCAUACCCCG&CGGGGUGGGCCUGUAGCUC	4	0.99716
sbi-miR5565e	Sobic.008G171900	10	28	19	-30.8	-21.4	0.694805	10	CCCGGCGAGAUCCAGAACU&UUGUUUGGAUGUUGUCGGA	3	0.774619
sbi-miR6232b-5p	Sobic.008G171900	3123	3144	3135	-28	-18.4	0.657143	7	GCAAGAUUCGAUGUGACAGAAA&UUUUUGGUACAUUGAAUUU-GC	3	0.518425
sbi-miR5565e	Sobic.008G172100	1764	1782	1773	-30.8	-21.4	0.694805	10	CCCGGCGAGAUCCAGAACU&UUGUUUGGAUGUUGUCGGA	4	0.996178
sbi-miR1435a	Sobic.008G179700	1553	1572	1563	-24.8	-21.4	0.862903	5	AAAAAGUUUGACUUAGGACA&UUUCUUAAGUCAAACUUUUC	3	0.0503924
sbi-miR6228-5p	Sobic.008G179900	2682	2708	2699	-34.7	-23.14	0.666859	11	GCAGCGCAACCACUGGUAGCGGUGGAG&UUCUAUCUCUAUUA---AUUGUGUUGC	3	0.195095
sbi-miR1435b	Sobic.008G179900	4195	4214	4205	-25.3	-18.48	0.730435	10.5	CAGAGGUUUGGCGGUGGAGA&UUUCUUAAGUCAAACCUUUU	3	0.200008
sbi-miR5565e	Sobic.008G180701	102	120	111	-30.8	-20.4	0.662338	10	CGCGGCGGCGUCGAGACGU&UUGUUUGGAUGUUGUCGGA	3	0.956205
sbi-miR5565e	Sobic.008G186300	1393	1410	1401	-30.8	-20.7	0.672078	9	UCCGAC-ACAUCCGAUGUG&UUGUUUGGAUGUUGUCGGA	0	0.459008
sbi-miR5568d-5p	Sobic.008G192900	7278	7306	7290	-33.9	-22.3	0.657817	19	GCUGCUGUGUUUAGAAGAAAAUGAGGCCA&UGGCUUU-------UCUAGAUACA-UAGC	3	0.369521
sbi-miR169j	Sobic.009G004800	1930	1949	1940	-41.6	-30.9	0.742788	8	CCGGCGGG-CGUCCCUGGCCG&UAGCCAAGGAUGACUUGCCGG	4	0.119588
sbi-miR398	Sobic.009G004800	3085	3110	3101	-45.3	-29.5	0.651214	13	AGGGGGCUGCUGGAUCUGAGGACUUG&UGUGUUCUCAGGUC-----GCCCCCG	2	0.642434
sbi-miR6225-5p	Sobic.009G012550	638	661	652	-37	-32.9	0.889189	2	GAGAUGAAUCUUUUGAGCCUAGUU&AACUAGACUCAAAAGAUUCAUCUC	4	0.682186
sbi-miR5565e	Sobic.009G017500	2567	2584	2575	-30.8	-20.7	0.672078	9	UCCGAC-ACAUCCGAUGUG&UUGUUUGGAUGUUGUCGGA	4	0.999965
sbi-miR5564c-5p	Sobic.009G017500	4062	4082	4073	-38.5	-26.8	0.696104	11.5	UGUGCGGCUGUUUGGCGCGGG&AAUUCGUCGAACAGCUGCAGC	4	0.618331
sbi-miR169a	Sobic.009G018200	1555	1577	1566	-41.5	-27.18	0.65494	12	GCGGUGAGUCGGGAGUUUGGCUG&CAGCCAAG--GAUGACUUGCCGA	4	0.637096
sbi-miR5565d	Sobic.009G024800	6341	6365	6358	-39.3	-25.84	0.657506	8.5	ACACCAACACCACGCAUGGA--GAAGU&ACUUCAAUCCAUGU---AUGUUGGUGU	4	0.578958
sbi-miR5386	Sobic.009G034250	633	651	642	-44.9	-29.9	0.665924	6.5	CGGCGCG-GCGAUGGUGCCG&CGUCGCUGUCGCGCGCGCUG	2	0.999993
sbi-miR399b	Sobic.009G040500	1932	1952	1944	-44.3	-30.5	0.688488	9.5	CGGGGCAGCUGCUCUG-UGGUU&UGCCAAAGGAG-AGCUGCCCUG	4	0.287974
sbi-miR5565e	Sobic.009G041100	258	275	266	-30.8	-20.7	0.672078	9	UCCGAC-ACAUCCGAUGUG&UUGUUUGGAUGUUGUCGGA	4	0.999948
sbi-miR6225-5p	Sobic.009G043600	272	295	286	-37	-30.5	0.824324	3	AAGAUGAAUCUUUUGAGCCUAGUU&AACUAGACUCAAAAGAUUCAUCUC	4	0.863316
sbi-miR6218-3p	Sobic.009G045400	4446	4466	4457	-30.2	-20.5	0.678808	10.5	GCUGGAAAUCACGAGACAAAU&ACAAGUUUCGUGAUUUUUGGA	4	0.884664
sbi-miR5565e	Sobic.009G048800	5435	5452	5443	-30.8	-20.7	0.672078	9	UCCGAC-ACAUCCGAUGUG&UUGUUUGGAUGUUGUCGGA	4	0.999963
sbi-miR529	Sobic.009G048900	3606	3625	3616	-36.7	-29.9	0.814714	8.5	GGGGGGGGGGGGGGGUGGGG&CUGUACCCUCUCUCUUCUUC	4	0.262985
sbi-miR5565f	Sobic.009G052200	755	774	765	-28.1	-30.2	1	1.5	GAUUGAUGUGAAUCCGACUA&UAGUCGGAUUUAUAUCAAUC	4	0.0691369
sbi-miR5566	Sobic.009G054200	7780	7802	7792	-40.8	-27.4	0.671569	7.5	GCGGCAAUGGAGGUGGUUGCUGU&UCAGCA-UCACCUCC-CUGUUGU	4	0.870381
sbi-MIR9762	Sobic.009G056200	5415	5438	5429	-38.4	-27.1	0.705729	11	AAAGAUUUCUACAGGCGGUUGGCA&AACAAACCGCCUGUAGAAAUAAGA	3	0.10436
sbi-MIR8642	Sobic.009G056200	5418	5438	5432	-42.8	-31.1	0.726636	9	GAUUUCUACAGGCGGUU---GGCA&AACCUAGAACCGCCUGUAGAAAUC	3	0.0542609
sbi-miR5565e	Sobic.009G062400	966	988	976	-30.8	-20.4	0.662338	11.5	GCCGGCGGACAUCCACAAGACGG&UUGUU---UGGAUGUU-GUCGGA	4	0.999995
sbi-miR821d	Sobic.009G062900	6298	6316	6308	-30.3	-19.7	0.650165	7.5	CGACUUUG-UG-UGAUGGCGU&AAGUCAUCAACAACAAAGUUG	4	0.456808
sbi-miR5568g-3p	Sobic.009G065200	1325	1346	1337	-27.8	-18.4	0.661871	4	AUCUCAAAGUAUAAGACGUUUG&AAAACGUCUUAUAAUUUG-GAG	0	0.144595
sbi-miR6230-5p	Sobic.009G069200	124	144	135	-33.2	-22.7	0.683735	6	AACAAGUUUAGAGACCGAGAU&UUUUGGGUCCCUAAACUUGUU	4	0.880932
sbi-miR529	Sobic.009G071800	927	946	937	-36.7	-24.6	0.6703	6	GAGAGAGAGAGAGGGAGCAU&CUGUACCCUCUCUCUUCUUC	4	0.999991
sbi-MIR8639e	Sobic.009G078200	12761	12781	12769	-33.9	-23.2	0.684366	11.5	UUCCGGUGGCGAGCCUCGCCC&GGGCGA---UUGUCACUGCUU	4	0.998113
sbi-miR160a	Sobic.009G081900	2847	2867	2858	-45.4	-29.7	0.654185	9	GGGCG-GCGGCGGUGCCGGGCG&UGCCUGGCUCC-CUGUAUGCCA	2	0.810743
sbi-miR2118-3p	Sobic.009G084500	3289	3311	3302	-44.5	-31.4	0.705618	9	AAGGCGAUGGGAGGCGAUAGGUG&UUCCUGAUGCCUCCCAU-GCCUA	4	0.373124
sbi-MIR2863f	Sobic.009G084800	1118	1137	1129	-42.9	-28	0.652681	5.5	GCCGGUACCUGC-GUUCUUCG&AGAAGAACCGCGGGUACCCGU	0	0.0482889
sbi-MIR169v	Sobic.009G085200	1352	1371	1362	-39.9	-31.1	0.779449	5	GGUAGCCAACGGAGGCUGCA&GGCAGUCUCC-UUGGCUAGC	4	0.173907
sbi-miR6225-5p	Sobic.009G086400	1107	1130	1121	-37	-25.3	0.683784	5	GAGACGAAUCUUUUGAUCCUAGUU&AACUAGACUCAAAAGAUUCAUCUC	4	0.99853
sbi-miR529	Sobic.009G088700	5522	5542	5532	-36.7	-25.5	0.694823	9	AGAGGGGGGGGGGGGUCGCAA&CUGU-ACCCUCUCUCUUCUUC	2	0.926074
sbi-miR5565e	Sobic.009G090400	10099	10116	10107	-30.8	-20.7	0.672078	9	UCCGAC-ACAUCCGAUGUG&UUGUUUGGAUGUUGUCGGA	3	0.925899
sbi-miR529	Sobic.009G091800	8668	8693	8678	-36.7	-24.9	0.678474	14	GAAGAAGAGAGAGAGAGUAAAAGCGG&CUGU----AC-C-CUCUCUCUUCUUC	3	0.924062
sbi-miR529	Sobic.009G094300	27556	27577	27566	-36.7	-28.6	0.779292	7.5	GAAGGAGAGAGAGGAGAAGCAG&CUGU-AC-CCUCUCUCUUCUUC	2	0.328168
sbi-MIR6182b	Sobic.009G094450	2848	2871	2862	-46.6	-34.1	0.73176	12.5	UGUUCUUUGCCGACUGCCAAAAGC&AAGAAAGGCAGUCGGCAAAGAGCC	3	0.0406518
sbi-miR5564c-3p	Sobic.009G098150	1743	1764	1753	-38	-25.3	0.665789	6	GAUUC-CCGAACUAGCUUCGCGU&ACGCGA-GCU-GUUUGGCGAAUU	4	0.989825
sbi-MIR1440a	Sobic.009G118700	1312	1334	1325	-41.2	-28	0.679612	7.5	GAGCUGUGAGAGCAUGACCGUCC&GGAUGGACGUG-UCUCAC-GCUU	4	0.550081
sbi-MIR169t	Sobic.009G125400	10424	10445	10436	-43.7	-29.18	0.667735	9	AGUCCCGAAACC--UUAGCCCCGG&ACGGGGCUAAAAAAUUUUGGGGCC	2	0.202677
sbi-miR169o	Sobic.009G130600	1745	1768	1757	-37.8	-26.5	0.701058	11	CGGGCAGAUGCGUCUGCUUGGCAU&UAGCCAAG--GAUG-AUUUGCCUG	2	0.195302
sbi-miR5565e	Sobic.009G132900	2912	2930	2921	-30.8	-21.1	0.685065	10	ACUGGCAGCUUCCGGACUC&UUGUUUGGAUGUUGUCGGA	2	0.922449
sbi-miR528	Sobic.009G133900	3021	3043	3034	-44.7	-30.6	0.684564	10	GGCCUCUGCCUCUGCCUCUUCCU&UGGAAGGGGCA--UGCAGAGGAG	4	0.512802
sbi-miR396e	Sobic.009G137000	14775	14800	14791	-38.3	-26.16	0.683029	14	CGGUUCUAGGUUACCCGCCUGUGGAA&UUCCACAGGC----UUUCUUGAACUG	4	0.286082
sbi-MIR169v	Sobic.009G140400	961	979	970	-39.9	-27	0.676692	7	GCUGUGCCC-GGGGACUGCU&GGCAGUCUCCUUGGC-UAGC	4	0.989579
sbi-MIR8005b	Sobic.009G141201	195	222	213	-38.9	-25.9	0.66581	14.5	GGUGAUGUCUGAGUUUUCCUGGUGGUAA&AAAACACUAGGAGAACUC------CACC	4	0.408671
sbi-MIR408	Sobic.009G145500	598	617	609	-44	-35.4	0.804545	7	GGCCUGCCUCCGCGCGCC-CC&GGAGGUGUGCGAAGGUAGGCU	2	0.0146234
sbi-miR160f	Sobic.009G152800	10523	10542	10533	-45.2	-29.6	0.654867	7.5	GGGC-UGAGGGGGGCCUGGCA&UGCCUGGCUCCCUGAAUGCCA	4	0.953581
sbi-miR169o	Sobic.009G153600	2623	2646	2635	-37.8	-25.7	0.679894	12	CGGGCAGAUGCGUCUGUUUGGCGU&UAGCCAA--GGAUG-AUUUGCCUG	2	0.309988
sbi-miR166f	Sobic.009G166400	4611	4631	4622	-42	-36.7	0.87381	4	GAGGAAUGAAGCCUGGCACGA&UCGGACCAGGCUUCAUUCCUC	4	0.00792874
sbi-miR169d-3p	Sobic.009G167000	108	130	120	-44.5	-30.98	0.69618	12	GCUGGCUUCCUGGUUGGCUGCCC&GGGCGGUCA-CC--UUGGCUAGC	4	0.896278
sbi-miR529	Sobic.009G172500	382	405	392	-36.7	-24.4	0.66485	13	GAAGAGGGGAGAGAGUAAAAGCGG&CUGU----ACCCUCUCUCUUCUUC	0	0.530864
sbi-MIR4366	Sobic.009G173700	6641	6658	6649	-43.5	-29.7	0.682759	6	GGGC-GCGGGCAUACCCCG&CGGGGUGGGCCUGUAGCUC	4	0.997037
sbi-miR5568g-3p	Sobic.009G176400	1651	1671	1662	-27.8	-21.9	0.78777	3.5	CCCUAAAUUGUAAGACGUUUG&AAAACGUCUUAUAAUUUGGAG	4	0.498372
sbi-miR5564b	Sobic.009G179700	161	183	174	-36.2	-24.5	0.676796	7	ACGAGCUAGUGUCGAUGGAUUGU&GCAAUUCGUCGA-AC-AGCUUGA	2	0.175047
sbi-MIR4366	Sobic.009G190200	4300	4320	4310	-43.5	-29.6	0.68046	9	GGGCUGCUGUGCCUGCACCCG&CGGG-GUGGGC-CUGUAGCUC	4	0.997722
sbi-miR390	Sobic.009G192300	2887	2906	2898	-44.4	-32.9	0.740991	7	GGCGCCCUCCCUCC-GAGCCC&AAGCUCAGGAGGGAUAGCGCC	2	0.0546154
sbi-MIR169w	Sobic.009G192700	4103	4121	4113	-42.5	-28.7	0.675294	5	UAGGUGGC-CAUCC-UGGCUG&UAGCCAAGGAUGAGCUGCCUG	4	0.669281
sbi-miR5388	Sobic.009G195100	5053	5077	5068	-42.8	-30.2	0.705607	7	UCCAGAGAGAACACUCGGCAAAGAA&AUCUUUGCCGGGUG---UCUCUGAC	4	0.655853
sbi-miR529	Sobic.009G200000	4844	4865	4854	-36.7	-28.6	0.779292	7.5	GGAGAAGAGAGAGGAGAAGCAG&CUGU-AC-CCUCUCUCUUCUUC	1	0.0340724
sbi-miR529	Sobic.009G204700	2403	2424	2414	-36.7	-25.7	0.700272	7.5	GAAGAGGAAGAGGGGGUUGGAG&CUGUA-CCCUCUCU-CUUCUUC	4	0.998769
sbi-miR399k	Sobic.009G204700	4345	4366	4356	-43.2	-28.56	0.661111	8.5	CUGGGCCUGGCCCCUUUCGGCC&UGCC-AAAGGGGAUUUGCCCGG	2	0.32631
sbi-miR5381	Sobic.009G207400	3181	3203	3190	-39	-25.4	0.651282	12.5	UCUUGGCGCCACUUGAGGAUGUU&AAGAUCU----GUGGCGCCGAGC	4	0.99999
sbi-miR5568f-5p	Sobic.009G211900	1403	1423	1414	-31	-27.1	0.874194	4	UGACUUACAAUUUGGGAUGGA&UCCAUUCCAAAUUGUAAGAUG	4	0.430235
sbi-miR6218-3p	Sobic.009G213150	1560	1580	1571	-30.2	-20.3	0.672185	11.5	GCUGGAAAUCGCGAGACGAAU&ACAAGUUUCGUGAUUUUUGGA	4	0.90697
sbi-miR5381	Sobic.009G217100	4454	4471	4462	-39	-27.6	0.707692	10	GCUCGGC-CCACAGGAUGA&AAGAUCUGUGGCGCCGAGC	4	0.914996
sbi-miR1435b	Sobic.009G217200	6270	6288	6279	-25.3	-18	0.711462	7	UUAAGG-UUGACUUAGGACA&UUUCUUAAGUCAAACCUUUU	3	0.26473
sbi-MIR399a	Sobic.009G221000	1387	1411	1401	-43.7	-34.4	0.787185	4.5	GGCCCUAAAAUUUUUUUGACCCCGU&ACGGGG-CUAAAAAAUUUUGGGGCC	4	0.0641838
sbi-miR5568d-3p	Sobic.009G225900	388	415	399	-28.6	-18.6	0.65035	19.5	AUUUUCUGGGUGCACUUAGUGUAGCUUA&AAAGUU-------GUGUAUCUAGAAAAG	4	0.972405
sbi-MIR8731	Sobic.009G226800	2062	2084	2075	-36.8	-24.1	0.654891	10	GUC-UAUUUCUGCAGGGGGUUAUU&AGAAACCGUCUGUAGAAAUAUGAU	3	0.37337
sbi-miR5568d-3p	Sobic.009G230900	518	538	529	-28.6	-22.5	0.786713	8	CUUUUUUGGGUACACAAUGGU&AAAGUUGUGUAUCUAGAAAAG	2	0.175047
sbi-miR169f	Sobic.009G233300	298	321	310	-40.1	-27.6	0.688279	12	CGGGCAGGUGCGUCUGUUUGGCGU&UAGCCAA--GGAUG-ACUUGCCUG	1	0.0192915
sbi-miR1435a	Sobic.009G236950	423	442	433	-24.8	-21.2	0.854839	5	UAAAAGUUUGACUUAGGACA&UUUCUUAAGUCAAACUUUUC	3	0.0670423
sbi-miR397-3p	Sobic.009G238000	8458	8478	8469	-41.3	-27.1	0.656174	12.5	CGCCGGGUGCGGCGGCGGACG&UCACCGGCGCUGCACUCAAUU	4	0.981268
sbi-miR5564c-5p	Sobic.009G244450	1059	1080	1070	-38.5	-25.52	0.662857	13.5	GCUGCGGCUUCAACGACGAUGU&AAUUCGUCG-AACAGCUGCAGC	4	0.926343
sbi-miR5381	Sobic.009G249900	5839	5856	5847	-39	-27.6	0.707692	10	GCUCGGC-CCACAGGAUGA&AAGAUCUGUGGCGCCGAGC	3	0.481355
sbi-miR1435a	Sobic.009G253950	4710	4729	4720	-24.8	-21.4	0.862903	5	AAAAAGUUUGACUUAGGACA&UUUCUUAAGUCAAACUUUUC	2	0.0667232
sbi-miR6225-5p	Sobic.010G003300	445	468	459	-37	-26	0.702703	5	AAAAUGAAUCUUUUGAGCCUAGUU&AACUAGACUCAAAAGAUUCAUCUC	4	0.99585
sbi-miR5381	Sobic.010G006700	4473	4491	4482	-39	-30.6	0.784615	3	UCUCAGCGCCACAGAUCUA&AAGAUCUGUGGCGCCGAGC	4	0.304777
sbi-miR6224c-3p	Sobic.010G010300	25993	26013	26004	-37.4	-26.7	0.713904	9.5	CCCUCUGUCCUAGAAUAGAUG&CUUAUAUACUAGGACGGAGGG	3	0.0664074
sbi-MIR5060	Sobic.010G013800	4196	4235	4226	-53.7	-35.7	0.664804	36.5	CGCCGCCGGCUCCAAGGCCCUCAUCCUCAACACCCUGUAC&GUGCAGGGUGU----------------GGAGCUGGCGUCU	4	0.883742
sbi-miR1435a	Sobic.010G024500	2767	2786	2777	-24.8	-21.4	0.862903	5	AAAAAGUUUGACUUAGGACA&UUUCUUAAGUCAAACUUUUC	4	0.176096
sbi-miR5565e	Sobic.010G026400	250	267	258	-30.8	-20.7	0.672078	9	UCCGAC-ACAUCCGAUGUG&UUGUUUGGAUGUUGUCGGA	4	0.999971
sbi-miR5386	Sobic.010G030800	2714	2736	2724	-44.9	-30.5	0.679287	12	CUGCGCGCGCGGAAGUGGUGGCG&CGUCGCUG---UCGCGCGCGCUG	4	1
sbi-MIR5557	Sobic.010G034000	820	843	834	-41.7	-31.5	0.755396	7	AGGAAAAAGUCUACAUAACCCCCC&AGAGGGUGAUGUAGACUUUUUCCU	2	0.0441123
sbi-MIR8656	Sobic.010G035400	2383	2408	2399	-38.5	-25.3	0.657143	10	AAUGUGCAUGACACUCUCAUGAAACA&AAUUUCGUGAGAGUGU--AGCACUUU	4	0.619342
sbi-miR6225-5p	Sobic.010G035500	3529	3552	3543	-37	-33.8	0.913514	1	GAGACGAAUCUUUUGAGUCUAGUU&AACUAGACUCAAAAGAUUCAUCUC	4	0.289861
sbi-miR6225-5p	Sobic.010G036301	6064	6087	6078	-37	-24.7	0.667568	6	GAGACGAAUCUUUUGAUACUGGUU&AACUAGACUCAAAAGAUUCAUCUC	4	0.999266
sbi-miR5381	Sobic.010G037300	2233	2250	2242	-39	-30.6	0.784615	6	GCUCGGCGCCGU-GAUCUG&AAGAUCUGUGGCGCCGAGC	4	0.29362
sbi-miR5386	Sobic.010G044700	2445	2464	2455	-44.9	-29.8	0.663697	6.5	CGGCGGCG-GCGGCGGUGACU&CGUCGCUGUCGCGCGC-GCUG	3	0.999892
sbi-miR6226-3p	Sobic.010G047000	5202	5225	5216	-42	-31.9	0.759524	5	CUGGACGAUUAAUCGCGAUUAAUC&GAUUAGUCACGAUUAGUCGUCCGA	4	0.0862673
sbi-miR6232b-5p	Sobic.010G047700	1182	1203	1194	-28	-18.5	0.660714	8	GCAAGAUUCGAUGUGACAGAGA&UUUUUGGUACAUUGAAUUU-GC	3	0.472099
sbi-miR5381	Sobic.010G049700	1213	1230	1221	-39	-27.6	0.707692	10	GCUCGGC-CCACAGGAUGA&AAGAUCUGUGGCGCCGAGC	4	0.909646
sbi-miR5565e	Sobic.010G052450	708	732	722	-30.8	-21.2	0.688312	11.5	UCCGACGCCUCGACGUCCGAGGCGA&UUGU-UUGGAUGUU-----GUCGGA	4	0.998248
sbi-miR6225-5p	Sobic.010G052800	430	453	444	-37	-30.5	0.824324	3	AAGAUGAAUCUUUUGAGCCUAGUU&AACUAGACUCAAAAGAUUCAUCUC	4	0.865475
sbi-miR5381	Sobic.010G054400	2162	2181	2171	-39	-26.5	0.679487	10	AAGCGGCGCCUGCGGAUCCG&AAGAUCUGU-GGCGCCGAGC	2	0.864511
sbi-miR1435a	Sobic.010G054600	3029	3048	3039	-24.8	-21.4	0.862903	5	AAAAAGUUUGACUUAGGACA&UUUCUUAAGUCAAACUUUUC	1	0.00586648
sbi-MIR5265	Sobic.010G059700	1982	2006	1995	-45.7	-29.8	0.652079	11.5	GGCGGCCGGCGUGGCCCCGUCGACG&UGU-GAU-UGGUCGCGCCGGU-GUC	4	0.999583
sbi-miR6218-3p	Sobic.010G062800	224	244	235	-30.2	-19.7	0.652318	11.5	CCUGGAAAUCGCGAGACAAAU&ACAAGUUUCGUGAUUUUUGGA	4	0.970746
sbi-miR396b	Sobic.010G065800	4413	4435	4424	-35	-23.16	0.661714	12	CAGUUCGAGAGAAAAUGGUGGAG&UUCCAC--AGCUUUCUUGAACUG	4	0.776691
sbi-miR6231-5p	Sobic.010G071000	1326	1346	1337	-38.9	-27.3	0.701799	8.5	AGCGGCCGUGGACUCGCGGAU&GUCCGUGAGUCCACAAAUAGG	4	0.103082
sbi-miR5381	Sobic.010G073300	830	847	839	-39	-27.6	0.707692	7.5	GUUCGGCGCC-CAGAUGAA&AAGAUCUGUGGCGCCGAGC	4	0.920451
sbi-miR5565g-3p	Sobic.010G075300	578	601	592	-39.3	-33.6	0.854962	2	GUAUUCACAUCAAUCCACAUGUGU&ACACAUGUGGAUUGAGAUGAAUAC	4	0.0491657
sbi-miR529	Sobic.010G080700	20553	20576	20563	-36.7	-25.3	0.689373	12.5	GAAGAGGAGAGAGAGUAAAAGCGG&CUGU----ACCCUCUCUCUUCUUC	0	0.386644
sbi-miR396b	Sobic.010G081700	73	95	84	-35	-23.06	0.658857	11	CAGUUCGAGAAAAAAAGGUGGAG&UUCCAC--AGCUUUCUUGAACUG	4	0.794324
sbi-miR6232b-5p	Sobic.010G082300	879	900	890	-28	-19.2	0.685714	11.5	GCAGAUUCAGUGGGCACAACAG&UUUUUG-GUACAUUGAAUUUGC	4	0.73395
sbi-miR5567	Sobic.010G086300	6651	6675	6666	-35.2	-27.9	0.792614	8	UAGGACAUAUGCUGUGAAUCGUUGA&UUAAUGAUUCAU-GUAUGUGUCCAA	4	0.480766
sbi-miR5568c-5p	Sobic.010G091900	4513	4533	4524	-32.3	-29.2	0.904025	3	UGACUUAUAAUUUGGGACGGA&UCUGUUCCAAAUUGUAAGUCG	4	0.4071
sbi-miR6232b-5p	Sobic.010G093300	1210	1230	1221	-28	-18.9	0.675	9.5	GCGAAUUCAAUGGGUGAGAGA&UUUUUGGUACAUUGAAUUUGC	4	0.842259
sbi-miR6235-5p	Sobic.010G093500	6988	7010	7001	-38.4	-27.8	0.723958	4.5	GUCAGCAGUG-UUUUCUCCCACAA&UUGUGAGAGAAAAAUACUGUUGGC	3	0.235656
sbi-miR5567	Sobic.010G094900	2359	2382	2373	-35.2	-26.4	0.75	6	UUAGACACAUACAUGGAACAUUAA&UUAAUGAUUCAUGUAUGUGUCCAA	4	0.892067
sbi-miR5567	Sobic.010G095700	7817	7841	7832	-35.2	-25	0.710227	10	UAGGAUAUGUGCUGUGAGUCGUUGA&UUAAUGAUUCAU-GUAUGUGUCCAA	2	0.756659
sbi-MIR8639e	Sobic.010G096500	5184	5201	5191	-33.9	-22.4	0.660767	9	UCGCAG-GACAGGACGCCC&GGGCG-AUUGUCACUGCUU	4	0.999987
sbi-MIR8639e	Sobic.010G096900	1145	1162	1152	-33.9	-22.4	0.660767	9	UCGCAG-GACAGGACGCCC&GGGCG-AUUGUCACUGCUU	2	0.981353
sbi-MIR1441a	Sobic.010G106200	1063	1086	1077	-49.6	-39.5	0.796371	5	UGUCGGAAGUAUGUCGGAAGGGAU&ACCCCUCCCGACAUACUUCCGACA	2	0.159715
sbi-MIR8639e	Sobic.010G111800	1080	1097	1088	-33.9	-22.5	0.663717	8.5	GAGCAGGGGCAGGCGCCG&GGGCGAUUGUCACUGCUU	3	0.939126
sbi-miR6221-5p	Sobic.010G113000	4236	4262	4251	-42.9	-28.2	0.657343	12	GGCCCUGAGGGGUCGGGCGAGUCGGAA&UUCUGACUU--CUGGCCCCU----GCU	3	0.688849
sbi-miR5565e	Sobic.010G115900	2409	2426	2417	-30.8	-20.7	0.672078	9	UCCGAC-ACAUCCGAUGUG&UUGUUUGGAUGUUGUCGGA	2	0.971988
sbi-miR6235-3p	Sobic.010G123750	1819	1842	1833	-33.9	-27.6	0.814159	6.5	UGUGAGAGAAAAAUAUUGUUGGCU&AACGAACAGUAUUUUUCUCUUACA	4	0.0415665
sbi-miR319b	Sobic.010G128350	3120	3139	3130	-41.3	-28.1	0.680387	7	UGGCGCACCUUUUAGUCCCG&UUGGACUGAAGGGUGCUCCC	4	0.581187
sbi-miR396d	Sobic.010G128900	5446	5468	5458	-40	-27.12	0.678	9	CAGUUCGAGGAAAAAGUGUGGAG&CUCCACA-GGCUUUCUUGAACUG	2	0.108713
sbi-miR5565e	Sobic.010G128900	6113	6130	6121	-30.8	-20.7	0.672078	9	UCCGAC-ACAUCCGAUGUG&UUGUUUGGAUGUUGUCGGA	2	0.964997
sbi-MIR1441a	Sobic.010G132000	2365	2388	2379	-49.6	-46.6	0.939516	2	UGUCGGAAGGAUGUCGGGAGGGGU&ACCCCUCCCGACAUACUUCCGACA	3	0.0393456
sbi-miR319a	Sobic.010G134600	1611	1630	1621	-41.3	-26.9	0.651332	7	AGGCCCACCCUUUAGUCCCG&UUGGACUGAAGGGUGCUCCC	4	0.878055
sbi-miR394a	Sobic.010G134801	1818	1838	1829	-39.1	-25.6	0.654731	10	GGAGGUGGAGGAGAUUGUGGA&UUGGCAUUCU-GUCCACCUCC	3	0.767137
sbi-miR529	Sobic.010G137200	1247	1268	1257	-36.7	-28.1	0.765668	8	GGAGGAGAGAGAGGAGAAGCAG&CUGU-AC-CCUCUCUCUUCUUC	2	0.416982
sbi-miR5381	Sobic.010G137333	1029	1046	1037	-39	-27.6	0.707692	10	GCUCGGC-CCACAGGAUGA&AAGAUCUGUGGCGCCGAGC	3	0.483468
sbi-miR6224a-5p	Sobic.010G137600	8618	8640	8631	-35.2	-24.58	0.698295	10	GCCGCGCGUGUGUGCGGACGGAG&CUCCGUCCUAAUAUAU--AAGGC	2	0.109533
sbi-miR5381	Sobic.010G138800	1311	1329	1320	-39	-26.3	0.674359	5	GCUCCGGGUCACGGAUCUC&AAGAUCUGUGGCGCCGAGC	2	0.883393
sbi-miR396c	Sobic.010G138900	4133	4156	4147	-33.4	-23	0.688623	6.5	GAGUUCAAAAGCAAAGUUGUGGAU&UUCCACAGCUUU-CU--UGAACUU	2	0.336773
sbi-MIR398c	Sobic.010G143800	1871	1894	1885	-46.2	-30.26	0.654978	9.5	UCCUACAGAUUGGCAUACCCAGAC&AUCUGGGCCGUCUAAUCUGUAGGA	2	0.217945
sbi-MIR9774	Sobic.010G160700	1326	1345	1336	-30.3	-20.6	0.679868	5	AAGACAUACCUAAUGGCCUG&CAGGAUAUUGGGUAUUUCUU	4	0.872428
sbi-miR172b	Sobic.010G165700	6458	6477	6468	-34.9	-25.1	0.719198	9.5	AGCGGCAUGGUCCUGGUUCC&GGAAUCUUGAUGAUGCUGCA	4	0.280377
sbi-MIR7492o	Sobic.010G165800	566	589	579	-36.8	-24.1	0.654891	8	AUC-UGUUUCUGCAGGGGGUUAUCA&AGA-AACCGUCUGUAGAAAUAUGAU	4	0.816988
sbi-miR396e	Sobic.010G167332	676	701	692	-38.3	-26.16	0.683029	14	CGGUUCUAGGUUACCCGCCUGUGGAA&UUCCACAGGC----UUUCUUGAACUG	4	0.282284
sbi-miR5381	Sobic.010G176300	5621	5638	5629	-39	-27.6	0.707692	10	GCUCGGC-CCACAGGAUGA&AAGAUCUGUGGCGCCGAGC	4	0.926733
sbi-miR6230-3p	Sobic.010G178600	3435	3453	3444	-32.2	-21.2	0.658385	5	UCUAGA--CCUAAACUUGUGG&UAACAAGUUUAGGGAUCUAGA	4	0.767006
sbi-MIR169v	Sobic.010G186300	6719	6737	6728	-39.9	-26.3	0.659148	6.5	GAAGGUGAGGGAGGCUGCU&GGCAGUCUCCUUGGCUAGC	4	0.999241
sbi-MIR826b	Sobic.010G186900	2800	2823	2814	-34	-23.2	0.682353	7.5	GAACAUAAUUUUUACAGACGGUUU&AAACCGUCUGUAGAAAUAAUUUGA	3	0.170071
sbi-MIR8731	Sobic.010G186900	2801	2825	2816	-36.8	-26	0.706522	5.5	AACAUAAUUUUUACAGACGGUUUUA&AGAAACCGUCUGUAGAAAU-AUGAU	4	0.352842
sbi-miR5386	Sobic.010G186900	3382	3401	3392	-44.9	-29.2	0.650334	8	GGGUACGCGCGAGGGCGAGG&CGUCGCUGUCGCGCGCGCUG	3	0.999989
sbi-miR5568f-3p	Sobic.010G187350	164	184	175	-30.7	-20.9	0.680782	4	UUCCAUCCUAAAUUGUAAGAG&GUCUUAUAAUUUGGAAUGGAG	4	0.99232
sbi-miR319b	Sobic.010G199800	2653	2672	2663	-41.3	-26.9	0.651332	7	AGGCCCACCCUUUAGUCCCG&UUGGACUGAAGGGUGCUCCC	1	0.0651275
sbi-MIR8639e	Sobic.010G207100	2638	2656	2646	-33.9	-24.6	0.725664	8	GGGCGGUGAGGAUCGUGCC&GG-GCGAUUGUCACUGCUU	4	0.862224
sbi-miR5565b	Sobic.010G208100	4555	4578	4569	-42.7	-29.9	0.700234	2.5	GAUUUUCAUCAAUCCACAUGUGUU&AACACAUGUGGAUUGAGGCGAAUC	4	0.387917
sbi-miR6222-3p	Sobic.010G210200	1378	1403	1390	-41.8	-29.6	0.708134	10	GGGUCCUGUUUGGACUCUGUAGCUGG&CUAGCU---GA-UCCAAACAGG-CCC	4	0.482142
sbi-miR529	Sobic.010G213600	7116	7136	7127	-36.7	-24.6	0.6703	8	CAGGCUGGAGAGGGGGUACCC&CUGUACCCUCUCUCU-UCUUC	4	0.99999
sbi-MIR169v	Sobic.010G215400	6892	6911	6901	-39.9	-26.1	0.654135	6	GCUAGCCAAAGAGAUAUGUC&GGCA-GUCUCCUUGGCUAGC	4	0.999576
sbi-MIR4366	Sobic.010G218200	1184	1206	1197	-43.5	-28.5	0.655172	10	GGGCAGGGCGGCCGCCCACCCCC&CGGGGUGGGC--CUGU--AGCUC	4	0.999994
sbi-miR5381	Sobic.010G218800	1381	1398	1389	-39	-27.6	0.707692	10	GCUCGGC-CCACAGGAUGA&AAGAUCUGUGGCGCCGAGC	4	0.917441
sbi-miR6230-3p	Sobic.010G225300	651	671	662	-32.2	-21.8	0.677019	7.5	GCUGGAUGCCUGGAUAUGUUA&UAACAAGUUUAGGGAUCUAGA	2	0.293271
sbi-MIR169u	Sobic.010G228500	7718	7737	7727	-38.9	-26.9	0.691517	7	CGCGAGAUCGUGACCGCGAC&GU-GUGGUCGCGGUCUCACA	4	0.971132
sbi-miR5565e	Sobic.010G229801	19683	19703	19692	-30.8	-22	0.714286	9	ACUGACAACGUUGCCGAGCAG&UUGUUUGG--AUGUUGUCGGA	4	0.973552
sbi-miR1435a	Sobic.010G232200	1385	1404	1395	-24.8	-21.2	0.854839	5	UAAAAGUUUGACUUAGGACA&UUUCUUAAGUCAAACUUUUC	3	0.0752575
sbi-MIR5082	Sobic.010G232750	1612	1647	1638	-56.6	-38.9	0.687279	18	CUCCGCCUAGGCGCGUGCAGCCGCGGCCCGUGCUGC&ACUGCUCGGGCUGCGGCUGC------------GGAG	4	0.841419
sbi-miR529	Sobic.010G234100	10087	10112	10097	-36.7	-24.6	0.6703	14.5	GAAGAGGAGAGAGAGAGUAAAAGCGG&CUGU----AC-C-CUCUCUCUUCUUC	4	0.999993
sbi-miR5568c-3p	Sobic.010G234100	7210	7230	7221	-36.7	-26.28	0.716076	4	CCUCCAUCCCAAAUUGUAAGU&ACUUACAGUUUGGAACGGAGG	4	0.567637
sbi-miR171d	Sobic.010G240500	8108	8128	8119	-37.5	-24.7	0.658667	10	ACAUGUGGCAUGGCUUAGUUG&UGAUUGAGCCGUGCCAAUAUC	4	0.761375
sbi-miR1435a	Sobic.010G241900	1198	1217	1208	-24.8	-17.5	0.705645	13	GAAAAGUUUGACUCUCAAAG&UUUCUUAAGUCAAACUUUUC	4	0.802873
sbi-MIR8642	Sobic.010G252100	815	838	829	-42.8	-32.4	0.757009	8	GAUUUCUACAGGUGGUUCCAGAUU&AACCUAGAACCGCCUGUAGAAAUC	4	0.128883
sbi-MIR7751	Sobic.010G253500	7347	7364	7355	-36	-24.3	0.675	8.5	GACGGCCUGCUCGGAGCG&GGCUUGGAGAUGGUCGUC	4	0.999931
sbi-MIR166m	Sobic.010G259200	67	91	75	-42.1	-28.1	0.667458	18	UGGCGCGCGGGGCUGGCUCUCCGGG&CCC------CUA-CCUGGCGCGCCA	4	0.999923
sbi-miR6230-5p	Sobic.010G263600	583	603	594	-33.2	-25.4	0.76506	6.5	UCUAAGUUUAGGGACCGGAAU&UUUUGGGUCCCUAAACUUGUU	4	0.366435
sbi-miR396b	Sobic.010G267100	469	490	480	-35	-23.62	0.674857	9	CAGUUCGAGAAAAAAGGUGGAG&UUCCAC-AGCUUUCUUGAACUG	2	0.345869
sbi-miR396d	Sobic.010G267100	469	490	481	-40	-26.36	0.659	8.5	CAGUUCGAGAAAAAAGGUGGAG&CUCCACAGGCUUUCUUGAACUG	2	0.175047
sbi-MIR9762	Sobic.010G272101	1335	1359	1349	-38.4	-28.5	0.742188	7	CAUGAUUUCUACAGGCGGUUUUGUA&AACAAA-CCGCCUGUAGAAAUAAGA	4	0.186955
sbi-miR6232b-5p	Sobic.010G276000	334	355	345	-28	-18.7	0.667857	8	CCAGAUUCGAUGUGACGGAGAA&UUUUUGGU-ACAUUGAAUUUGC	4	0.879662
sbi-miR5568g-3p	Sobic.010G279100	3330	3350	3341	-27.8	-23.9	0.859712	3	AUCUAGAUUAUAAGACGUUUG&AAAACGUCUUAUAAUUUGGAG	0	0.021142
sbi-MIR5265	Sobic.010G279700	1314	1335	1326	-45.7	-32	0.700219	7	AGCGCCGUCGCGACUGAUCGCU&UGUGAUUGGUCGCGCCGGUGUC	4	0.826447
sbi-miR5386	Sobic.K023450	1706	1724	1715	-44.9	-35.5	0.790646	5.5	UGGCGCG-GCGGCGGCGGCG&CGUCGCUGUCGCGCGCGCUG	4	0.879981
sbi-MIR5495	Sobic.K013000	1774	1797	1788	-45.3	-33.1	0.730684	10.5	CGGCCGGUCUCUGUGUACGGUGGU&GAAACUGUGCAUUGAGACUGGCCU	4	0.695396
sbi-MIR5495	Sobic.K044402	2536	2559	2550	-45.3	-33.1	0.730684	10.5	CGGCCGGUCUCUGUGUACGGUGGU&GAAACUGUGCAUUGAGACUGGCCU	3	0.25971
sbi-miR1435a	Sobic.K024000	964	983	974	-24.8	-21.4	0.862903	5	AAAAAGUUUGACUUAGGACA&UUUCUUAAGUCAAACUUUUC	3	0.0581136
sbi-miR1435a	Sobic.K026400	1504	1523	1514	-24.8	-21.4	0.862903	5	AAAAAGUUUGACUUAGGACA&UUUCUUAAGUCAAACUUUUC	2	0.0820627
sbi-miR1435a	Sobic.K026900	394	413	404	-24.8	-21.4	0.862903	5	AAAAAGUUUGACUUAGGACA&UUUCUUAAGUCAAACUUUUC	4	0.224875
sbi-miR1435a	Sobic.K028600	948	967	958	-24.8	-21.4	0.862903	5	AAAAAGUUUGACUUAGGACA&UUUCUUAAGUCAAACUUUUC	0	0.014661
sbi-miR1435a	Sobic.K031500	1352	1371	1362	-24.8	-21.4	0.862903	5	AAAAAGUUUGACUUAGGACA&UUUCUUAAGUCAAACUUUUC	4	0.226929
sbi-miR1435a	Sobic.K044420	304	323	314	-24.8	-21.4	0.862903	5	AAAAAGUUUGACUUAGGACA&UUUCUUAAGUCAAACUUUUC	2	0.0598236
