# Supplementary material for: Global mRNA and microRNA expression dynamics in response to anthracnose infection in sorghum
Source: BMC Genomics. 2020 Nov 3;21:760. doi: 10.1186/s12864-020-07138-0 (PMC7641857; doi:10.1186/s12864-020-07138-0)
Supplement: Supplementary file 9 — Table S9.Target genes identified, their classification and identification of the function of gene products with different databases. (XLSX 27.5 kb) [file 12864_2020_7138_MOESM9_ESM.xlsx]

## Sheet: Sheet1
Table S9.Target genes identified and their classification and identification of the function of gene products with different biological databases.
miRNA family	miRNA name	Target Gene ID	Protein family	Panther	Eukaryotic Orthologous Groups (KOG	KEGG/ec	KEGG Orthology (KO)	Gene Onthology (GO)	A. thaliana Locus Name [Best-hit]	Gene Symbol (A. thaliana)	Description (A. thaliana)	O. sativa Locus Name [Best-Hit]	Description (O. sativa)
miR1054	sbi-MIR1054	Sobic.004G341800	PF05903	PTHR12378	KOG0324				AT3G07090.1		PPPDE putative thiol peptidase family protein	LOC_Os02g56900.1	thioredoxin family protein, putative, expressed
	sbi-MIR1054	Sobic.004G351300		PTHR12183,PTHR12183:SF2	KOG4172			GO:0005515,GO:0008270	AT5G04460.3		RING/U-box superfamily protein	LOC_Os02g57750.1	protein binding protein, putative, expressed
miR1440	sbi-MIR1440a	Sobic.003G436200	PF12274						AT2G35330.1		RING/U-box superfamily protein	LOC_Os01g21144.1	expressed protein
	sbi-MIR1440a	Sobic.005G163100	PF00226,PF11926	PTHR10825,PTHR10825:SF4					AT5G18750.1		DNAJ heat shock N-terminal domain-containing protein	LOC_Os01g27740.3	dnaJ domain containing protein, expressed
	sbi-MIR1440a	Sobic.007G209900	PF02705					GO:0015079,GO:0016020,GO:0071805	AT4G13420.1	ATHAK5,HAK5	high affinity K+ transporter 5	LOC_Os08g39950.1	potassium transporter, putative, expressed
	sbi-MIR1440a	Sobic.009G118700	PF01565,PF09265	PTHR13878,PTHR13878:SF18	KOG1231	1.5.99.12	K00279	GO:0055114,GO:0050660,GO:0019139,GO:0009690,GO:0008762,GO:0016491,GO:0003824,GO:0016614	AT2G41510.1	ATCKX1,CKX1	cytokinin oxidase/dehydrogenase 1	LOC_Os05g31040.1	cytokinin dehydrogenase precursor, putative, expressed
	sbi-MIR1440b	Sobic.002G251900	PF00226	PTHR24077	KOG0691				AT1G21080.1		DNAJ heat shock N-terminal domain-containing protein	LOC_Os09g32050.1	chaperone protein dnaJ 10, putative, expressed
	sbi-MIR1440b	Sobic.003G089600	PF00067	PTHR24298:SF44,PTHR24298	KOG0156			GO:0055114,GO:0005506,GO:0020037,GO:0016705	AT3G48280.1	CYP71A25	cytochrome P450, family 71, subfamily A, polypeptide 25	LOC_Os08g01450.1	cytochrome P450, putative, expressed
	sbi-MIR1440b	Sobic.004G147950	PF00098					GO:0003676,GO:0008270				LOC_Os05g02400.1	RNA recognition motif containing protein, expressed
	sbi-MIR1440b	Sobic.008G105100	PF06182,PF04578						AT5G45470.1		Protein of unknown function (DUF594)	LOC_Os07g26560.1	expressed protein
miR156	sbi-miR156e	Sobic.001G006000	PF01535	PTHR24015				GO:0005515	AT5G46580.1		pentatricopeptide (PPR) repeat-containing protein	LOC_Os03g63910.1	PPR repeat domain containing protein, putative, expressed
	sbi-miR156e	Sobic.004G006600	PF02373	PTHR12549				GO:0005515	AT1G11950.1		Transcription factor jumonji (jmjC) domain-containing protein	LOC_Os02g01940.1	transcription factor jumonji, putative, expressed
	sbi-MIR156f	Sobic.002G176800	PF01513	PTHR20275	KOG4180	2.7.1.86		GO:0003951,GO:0006741,GO:0008152,GO:0019674	AT1G78590.1	ATNADK-3,NADK3	NAD(H) kinase 3	LOC_Os09g17680.1	NAD kinase, putative, expressed
	sbi-MIR156f	Sobic.003G095500	PF04577	PTHR20961	KOG4698			GO:0016757	AT3G18180.1		Glycosyltransferase family 61 protein	LOC_Os01g02910.1	glycosyltransferase, putative, expressed
	sbi-MIR156f	Sobic.006G143600	PF05042						AT4G26740.1	ATPXG1,ATS1,CLO1	seed gene 1	LOC_Os04g43170.1	caleosin related protein, putative, expressed
	sbi-MIR156f	Sobic.008G083600										LOC_Os07g44960.2	nodulation protein-related, putative, expressed
miR160	sbi-miR160a	Sobic.002G168100	PF01061,PF08370,PF00005	PTHR19241,PTHR19241:SF10	KOG0065			GO:0016020,GO:0005524,GO:0016887,GO:0017111,GO:0000166	AT1G66950.1	ATPDR11,PDR11	pleiotropic drug resistance 11	LOC_Os08g43120.1	Plant PDR ABC transporter associated domain containing protein, expressed
	sbi-miR160a	Sobic.004G102900	PF01436	PTHR13833:SF16,PTHR13833				GO:0005515	AT3G14860.2		NHL domain-containing protein	LOC_Os02g13950.1	NHL repeat-containing protein, putative, expressed
	sbi-miR160a	Sobic.009G081900										LOC_Os08g19820.1	expressed protein
	sbi-miR160b	Sobic.001G145700	PF00314						AT4G11650.1	ATOSM34,OSM34	osmotin 34	LOC_Os03g45960.1	thaumatin, putative, expressed
	sbi-miR160b	Sobic.001G510700	PF12043						AT2G33360.2		Protein of unknown function (DUF3527)	LOC_Os03g04600.1	expressed protein
	sbi-miR160b	Sobic.005G116700	PF00069,PF00560,PF08263	PTHR24420,PTHR24420:SF474	KOG1187			GO:0004672,GO:0005515,GO:0006468,GO:0005524,GO:0004674,GO:0004713	AT3G47570.1		Leucine-rich repeat protein kinase family protein	LOC_Os11g29790.1	receptor kinase, putative, expressed
miR166	sbi-miR166b	Sobic.002G163301	PF08137						AT1G68825.2	DVL5,RTFL15	ROTUNDIFOLIA like 15	LOC_Os05g38380.1	expressed protein
	sbi-miR166f	Sobic.009G166400	PF00493	PTHR11630:SF47,PTHR11630	KOG0480		K10737	GO:0005524,GO:0006260,GO:0003677,GO:0017111,GO:0000166	AT3G09660.1	MCM8	minichromosome maintenance 8	LOC_Os05g38850.1	MCM8 - Putative minichromosome maintenance MCM family subunit 8, expressed
	sbi-miR166g	Sobic.001G173300	PF03214				K13379	GO:0016866,GO:0030244	AT5G15650.1	ATRGP2,RGP2	reversibly glycosylated polypeptide 2	LOC_Os03g40270.1	alpha-1,4-glucan-protein synthase, putative, expressed
	sbi-miR166g	Sobic.002G278400
	sbi-miR166g	Sobic.003G337400	PF00067	PTHR24298:SF44,PTHR24298	KOG0156	1.14.13.11	K00487	GO:0055114,GO:0005506,GO:0020037,GO:0016705	AT2G30490.1	ATC4H,C4H,CYP73A5,REF3	cinnamate-4-hydroxylase	LOC_Os01g60450.1	cytochrome P450, putative, expressed
miR169	sbi-MIR169u	Sobic.001G062900	PF04253,PF04389	PTHR10404,PTHR10404:SF15	KOG2195			GO:0006508,GO:0008233	AT3G54720.1	AMP1,COP2,HPT,MFO1,PT	Peptidase M28 family protein	LOC_Os03g57660.1	peptidase, putative, expressed
	sbi-MIR169u	Sobic.001G104700	PF00578		KOG4498			GO:0016491,GO:0055114,GO:0016209	AT5G65840.1		Thioredoxin superfamily protein	LOC_Os03g51950.1	expressed protein
	sbi-MIR169u	Sobic.001G327800	PF00924					GO:0055085,GO:0016020	AT5G10490.1	MSL2	MSCS-like 2	LOC_Os02g45690.1	uncharacterized mscS family protein, putative, expressed
	sbi-MIR169u	Sobic.001G529700	PF05922,PF00082,PF02225	PTHR10795,PTHR10795:SF17				GO:0006508,GO:0004252,GO:0043086,GO:0042802	AT1G04110.1	SDD1	Subtilase family protein	LOC_Os03g02750.1	OsSub25 - Putative Subtilisin homologue, expressed
	sbi-MIR169u	Sobic.004G270100	PF08381	PTHR22870:SF36,PTHR22870					AT2G35600.1	ATBRXL1,BRXL1	BREVIS RADIX-like 1	LOC_Os02g47230.1	Disease resistance/zinc finger/chromosome condensation-like region protein, putative, expressed
	sbi-MIR169u	Sobic.010G228500	PF01239	PTHR11129:SF2,PTHR11129	KOG0529	2.5.1.60	K14050	GO:0008318,GO:0018342,GO:0005515	AT4G24490.2	ATRGTA1,RGTA1	RAB geranylgeranyl transferase alpha subunit 1	LOC_Os06g46380.1	rab geranylgeranyl transferase like protein, putative, expressed
	sbi-MIR169v	Sobic.001G046900	PF02531				K02692	GO:0009522,GO:0015979,GO:0009538	AT1G03130.1	PSAD-2	photosystem I subunit D-2	LOC_Os08g44680.1	photosystem I reaction center subunit II, chloroplast precursor, putative, expressed
	sbi-MIR169v	Sobic.001G132600	PF00328	PTHR12750:SF4,PTHR12750	KOG1057			GO:0003993	AT5G15070.1		Phosphoglycerate mutase-like family protein	LOC_Os03g48300.1	histidine acid phosphatase, putative, expressed
	sbi-MIR169v	Sobic.001G222500	PF00271,PF07717,PF00270,PF04408	PTHR18934:SF68,PTHR18934	KOG0920	3.6.4.13	K14442	GO:0003676,GO:0005524,GO:0004386,GO:0008026	AT2G35920.1		RNA helicase family protein	LOC_Os03g17432.1	pre-mRNA-splicing factor ATP-dependent RNA helicase DHX16, putative, expressed
	sbi-MIR169v	Sobic.001G228300	PF02037	PTHR24015,PTHR24015:SF211				GO:0003676	AT3G04260.1	PTAC3	plastid transcriptionally active 3	LOC_Os10g32540.1	SAP domain containing protein, expressed
	sbi-MIR169v	Sobic.001G234800	PF00083	PTHR24064:SF16,PTHR24064	KOG0252		K08176	GO:0055085,GO:0022857,GO:0016021,GO:0005315,GO:0006817	AT2G38940.1	ATPT2,PHT1;4	phosphate transporter 1;4	LOC_Os10g30790.2	inorganic phosphate transporter, putative, expressed
	sbi-MIR169v	Sobic.001G383100	PF00753	PTHR11935,PTHR11935:SF7	KOG0813	3.1.2.6	K01069	GO:0008270,GO:0006750,GO:0004416,GO:0016787	AT3G10850.1	GLX2-2,GLY2	Metallo-hydrolase/oxidoreductase superfamily protein	LOC_Os03g21460.1	metallo-beta-lactamase family protein, putative, expressed
	sbi-MIR169v	Sobic.001G393700							AT4G16180.2			LOC_Os03g19690.1	expressed protein
	sbi-MIR169v	Sobic.001G535600							AT1G66850.1		Bifunctional inhibitor/lipid-transfer protein/seed storage 2S albumin superfamily protein	LOC_Os03g02050.1	LTPL151 - Protease inhibitor/seed storage/LTP family protein precursor, expressed
	sbi-MIR169v	Sobic.001G542500	PF02364	PTHR12741,PTHR12741:SF4			K11000	GO:0016020,GO:0006075,GO:0003843,GO:0000148	AT2G36850.1	ATGSL08,ATGSL8,CHOR,GSL08,GSL8	glucan synthase-like 8	LOC_Os06g08380.1	1,3-beta-glucan synthase component domain containing protein, expressed
	sbi-MIR169v	Sobic.002G062000							AT3G25690.1	CHUP1	Hydroxyproline-rich glycoprotein family protein	LOC_Os07g09040.1	peptidyl-prolyl cis-trans isomerase, FKBP-type, putative, expressed
	sbi-MIR169v	Sobic.002G095300	PF01712	PTHR10513,PTHR10513:SF6	KOG4235			GO:0006139,GO:0005524,GO:0016773	AT1G72040.1		P-loop containing nucleoside triphosphate hydrolases superfamily protein	LOC_Os05g35520.1	deoxynucleoside kinase family, putative, expressed
	sbi-MIR169v	Sobic.003G355500	PF00248	PTHR11732:SF34,PTHR11732	KOG1577			GO:0016491,GO:0055114	AT2G37790.1		NAD(P)-linked oxidoreductase superfamily protein	LOC_Os01g62870.1	oxidoreductase, aldo/keto reductase family protein, putative, expressed
	sbi-MIR169v	Sobic.004G162700		PTHR10593				GO:0046872	AT3G50700.1	AtIDD2,IDD2	indeterminate(ID)-domain 2	LOC_Os02g31890.1	ZOS2-08 - C2H2 zinc finger protein, expressed
	sbi-MIR169v	Sobic.004G251000	PF00097	PTHR22764				GO:0005515,GO:0008270,GO:0046872	AT4G30370.1		RING/U-box superfamily protein	LOC_Os02g49710.1	RING finger protein, putative, expressed
	sbi-MIR169v	Sobic.005G079700	PF02902					GO:0006508,GO:0008234				LOC_Os11g17290.1	expressed protein
	sbi-MIR169v	Sobic.005G189500	PF01097					GO:0006952				LOC_Os02g07495.1	expressed protein
	sbi-MIR169v	Sobic.005G198000	PF00514	PTHR15651,PTHR15651:SF4	KOG1293			GO:0005515	AT1G51350.1		ARM repeat superfamily protein	LOC_Os11g41990.1	armadillo/beta-catenin-like repeat family protein, expressed
	sbi-MIR169v	Sobic.006G032100	PF00043,PF00462	PTHR12782	KOG3029			GO:0009055,GO:0015035,GO:0045454	AT5G42150.1		Glutathione S-transferase family protein	LOC_Os04g17050.1	glutaredoxin family protein, expressed
	sbi-MIR169v	Sobic.006G128500	PF01161	PTHR11362	KOG3346				AT1G65480.1	FT	PEBP (phosphatidylethanolamine-binding protein) family protein	LOC_Os04g41130.1	osFTL6 FT-Like6 homologous to Flowering Locus T gene; contains Pfam profile PF01161: Phosphatidylethanolamine-binding protein, expressed
	sbi-MIR169v	Sobic.006G183800	PF00076,PF00013	PTHR11208,PTHR11208:SF6	KOG0119		K13095	GO:0003676,GO:0003723,GO:0000166,GO:0008270	AT5G51300.3		splicing factor-related	LOC_Os01g66300.1	KH domain containing protein, putative, expressed
	sbi-MIR169v	Sobic.009G085200	PF00903	PTHR10374:SF0,PTHR10374	KOG2943	4.4.1.5	K01759	GO:0046872,GO:0004462	AT1G67280.1		Glyoxalase/Bleomycin resistance protein/Dioxygenase superfamily protein	LOC_Os05g14194.1	glyoxalase family protein, putative, expressed
	sbi-MIR169v	Sobic.009G140400	PF01535	PTHR24015,PTHR24015:SF116					AT4G14050.1		Pentatricopeptide repeat (PPR) superfamily protein	LOC_Os11g43934.2	pentatricopeptide, putative, expressed
	sbi-MIR169v	Sobic.010G186300	PF03822,PF00069	PTHR24344,PTHR24344:SF45	KOG0583			GO:0004672,GO:0007165,GO:0006468,GO:0005524,GO:0004674,GO:0004713	AT5G35410.1	ATSOS2,CIPK24,SNRK3.11,SOS2	Protein kinase superfamily protein	LOC_Os06g40370.1	CAMK_KIN1/SNF1/Nim1_like.27 - CAMK includes calcium/calmodulin depedent protein kinases, expressed
	sbi-MIR169v	Sobic.010G215400										LOC_Os06g44810.1	expressed protein
miR171	sbi-MIR171b	Sobic.001G147200	PF08783	PTHR15439	KOG0314			GO:0005634,GO:0008270,GO:0003676	AT5G47430.1		DWNN domain, a CCHC-type zinc finger	LOC_Os03g45730.1	DNA-binding protein-like, putative, expressed
	sbi-MIR171b	Sobic.003G065100	PF02519				K14488		AT1G16510.1		SAUR-like auxin-responsive protein family	LOC_Os01g06230.1	OsSAUR1 - Auxin-responsive SAUR gene family member, expressed
miR2101	sbi-MIR2101	Sobic.003G110866
	sbi-MIR2101	Sobic.003G154200	PF00450	PTHR11802,PTHR11802:SF8	KOG1282	3.4.16.5	K13289	GO:0004185,GO:0006508	AT3G17180.1	scpl33	serine carboxypeptidase-like 33	LOC_Os01g22954.1	serine carboxypeptidase, putative, expressed
miR2610	sbi-MIR2610b	Sobic.001G177000	PF00504	PTHR21649			K08913	GO:0009765,GO:0016020	AT3G27690.1	LHCB2,LHCB2.3,LHCB2.4	photosystem II light harvesting complex gene 2.3	LOC_Os03g39610.1	chlorophyll A-B binding protein, putative, expressed
	sbi-MIR2610b	Sobic.004G189600	PF04127	PTHR12290,PTHR12290:SF2	KOG2728	6.3.2.5	K01922		AT1G12350.1	ATCOAB,COAB	4-phospho-panto-thenoylcysteine synthetase	LOC_Os02g36550.1	phosphopantothenate--cysteine ligase, putative, expressed
	sbi-MIR2610b	Sobic.004G275400	PF00097	PTHR14155:SF30,PTHR14155				GO:0005515,GO:0008270,GO:0046872	AT5G17600.1		RING/U-box superfamily protein	LOC_Os02g46600.1	RING-H2 finger protein ATL5G, putative, expressed
miR394	sbi-miR394a	Sobic.001G434500	PF01585	PTHR15818,PTHR15818:SF2	KOG4315			GO:0003676	AT1G33520.1	MOS2	D111/G-patch domain-containing protein	LOC_Os03g14860.1	G-patch domain containing protein, expressed
	sbi-miR394a	Sobic.002G337500	PF00201	PTHR11926,PTHR11926:SF15	KOG1192	2.4.1.237		GO:0008152,GO:0016758	AT3G16520.3	UGT88A1	UDP-glucosyl transferase 88A1	LOC_Os01g64910.1	anthocyanidin 5,3-O-glucosyltransferase, putative, expressed
	sbi-miR394a	Sobic.003G370600	PF00561	PTHR10794:SF8,PTHR10794	KOG1838				AT1G34340.1		alpha/beta-Hydrolases superfamily protein	LOC_Os01g65070.1	hydrolase, alpha/beta fold family domain containing protein, expressed
	sbi-miR394a	Sobic.003G381100	PF01486,PF00319	PTHR11945:SF19,PTHR11945	KOG0014		K09264	GO:0006355,GO:0005634,GO:0003677,GO:0003700,GO:0046983	AT4G18960.1	AG	K-box region and MADS-box transcription factor family protein	LOC_Os01g66290.1	OsMADS21 - MADS-box family gene with MIKCc type-box, expressed
	sbi-miR394a	Sobic.004G019800	PF01554	PTHR11206:SF3,PTHR11206	KOG1347			GO:0055085,GO:0016020,GO:0006855,GO:0015297,GO:0015238	AT2G21340.1		MATE efflux family protein	LOC_Os02g02980.1	MATE domain containing protein, expressed
	sbi-miR394a	Sobic.004G025000	PF00069,PF00036	PTHR24349:SF13,PTHR24349	KOG0032			GO:0004672,GO:0005509,GO:0006468,GO:0005524,GO:0004674,GO:0004713	AT2G17890.1	CPK16	calcium-dependent protein kinase 16	LOC_Os02g03410.1	CAMK_CAMK_like.12 - CAMK includes calcium/calmodulin depedent protein kinases, expressed
	sbi-miR394a	Sobic.005G092000	PF00931	PTHR23155,PTHR23155:SF131	KOG4658			GO:0043531,GO:0006952	AT3G46530.1	RPP13	NB-ARC domain-containing disease resistance protein	LOC_Os02g17304.1	resistance protein, putative, expressed
	sbi-miR394a	Sobic.007G183800	PF00023	PTHR24177,PTHR24177:SF119	KOG4412			GO:0005515	AT2G31820.1		Ankyrin repeat family protein	LOC_Os08g42960.1	ankyrin repeat-containing protein, putative, expressed
	sbi-miR394a	Sobic.010G134801	PF00098				K09250	GO:0003676,GO:0008270				LOC_Os05g02400.1	RNA recognition motif containing protein, expressed
	sbi-miR394b	Sobic.001G303750	PF00743	PTHR23023,PTHR23023:SF6	KOG1399	1.14.13.8	K00485	GO:0055114,GO:0050660,GO:0004499,GO:0050661	AT1G12200.1		Flavin-binding monooxygenase family protein	LOC_Os10g40570.1	flavin-containing monooxygenase family protein, putative, expressed
	sbi-miR394b	Sobic.001G420700	PF07651	PTHR22951,PTHR22951:SF1	KOG0251			GO:0005543,GO:0005545,GO:0048268,GO:0030118,GO:0030276	AT2G25430.1		epsin N-terminal homology (ENTH) domain-containing protein / clathrin assembly protein-related	LOC_Os03g16800.2	clathrin assembly protein, putative, expressed
	sbi-miR394b	Sobic.007G094100	PF07714	PTHR24420,PTHR24420:SF444	KOG1187			GO:0004672,GO:0006468,GO:0004674,GO:0004713,GO:0005509,GO:0005524	AT1G21210.1	WAK4	wall associated kinase 4	LOC_Os10g09620.1	OsWAK108 - OsWAK receptor-like protein kinase, expressed
	sbi-miR394b	Sobic.007G172500	PF01529	PTHR22883	KOG1311			GO:0008270	AT3G22180.1		DHHC-type zinc finger family protein	LOC_Os09g38970.1	zinc finger family protein, putative, expressed
miR398	sbi-MIR398c	Sobic.002G387800	PF05839						AT1G73177.1	BNS	bonsai
	sbi-MIR398c	Sobic.004G123801	PF00082,PF02225	PTHR10795,PTHR10795:SF17				GO:0006508,GO:0004252	AT4G10510.1		Subtilase family protein	LOC_Os02g17150.1	OsSub18 - Putative Subtilisin homologue, expressed
	sbi-MIR398c	Sobic.010G143800										LOC_Os06g27370.1	expressed protein
miR5060	sbi-MIR5060	Sobic.001G012400	PF00201	PTHR11926,PTHR11926:SF15	KOG1192			GO:0008152,GO:0016758	AT1G22380.1	AtUGT85A3,UGT85A3	UDP-glucosyl transferase 85A3	LOC_Os02g51910.1	cytokinin-O-glucosyltransferase 2, putative, expressed
	sbi-MIR5060	Sobic.004G014100	PF00777	PTHR11987,PTHR11987:SF15	KOG2692			GO:0006486,GO:0008373	AT3G48820.1		Glycosyltransferase family 29 (sialyltransferase) family protein	LOC_Os02g02620.1	sialyltransferase family domain containing protein, expressed
	sbi-MIR5060	Sobic.010G013800	PF01852,PF07059	PTHR12136:SF13,PTHR12136	KOG2761			GO:0008289	AT4G19040.1	EDR2	ENHANCED DISEASE RESISTANCE 2	LOC_Os02g01270.1	START domain containing protein, expressed
miR5082	sbi-MIR5082	Sobic.001G482600	PF09425,PF06200				K13464		AT1G19180.1	JAZ1,TIFY10A	jasmonate-zim-domain protein 1	LOC_Os03g08330.1	ZIM domain containing protein, putative, expressed
	sbi-MIR5082	Sobic.002G404100	PF00191	PTHR10502:SF10,PTHR10502	KOG0819			GO:0005509,GO:0005544	AT2G38760.1	ANN3,ANNAT3	annexin 3	LOC_Os05g31760.1	annexin, putative, expressed
	sbi-MIR5082	Sobic.004G225500	PF01722	PTHR12735,PTHR12735:SF3	KOG2313		K05527		AT1G55805.1		BolA-like family protein	LOC_Os03g11990.3	bolA, putative, expressed
	sbi-MIR5082	Sobic.010G232750
miR5265	sbi-MIR5265	Sobic.001G040600	PF03989,PF00521	PTHR10169:SF4,PTHR10169	KOG0355	5.99.1.3	K02469	GO:0003916,GO:0005524,GO:0003677,GO:0006265,GO:0003918,GO:0005694,GO:0006259,GO:0051259,GO:0034618	AT3G10690.1	GYRA	DNA GYRASE A	LOC_Os02g47150.1	DNA topoisomerase 2, putative, expressed
	sbi-MIR5265	Sobic.001G091000	PF04927						AT3G22490.1		Seed maturation protein	LOC_Os03g53610.1	late embryogenesis abundant protein D-34, putative, expressed
	sbi-MIR5265	Sobic.001G138900	PF01878	PTHR14087:SF3,PTHR14087	KOG3383				AT2G14660.1			LOC_Os03g47260.1	expressed protein
	sbi-MIR5265	Sobic.001G243800	PF00170	PTHR22952:SF56,PTHR22952			K14431	GO:0006355,GO:0003700,GO:0043565	AT1G22070.1	TGA3	TGA1A-related gene 3	LOC_Os08g07970.1	transcription factor, putative, expressed
	sbi-MIR5265	Sobic.001G261597	PF00071	PTHR24073,PTHR24073:SF213	KOG0087		K07976	GO:0005525,GO:0007264,GO:0005622,GO:0006886,GO:0015031,GO:0006913,GO:0007165,GO:0006184,GO:0003924	AT5G65270.1	AtRABA4a,RABA4a	RAB GTPase homolog A4A	LOC_Os10g23100.1	ras-related protein, putative, expressed
	sbi-MIR5265	Sobic.001G508900	PF01157	PTHR20981	KOG1732		K02889	GO:0005622,GO:0003735,GO:0005840,GO:0006412	AT1G57860.1		Translation protein SH3-like family protein	LOC_Os10g32820.1	60S ribosomal protein L21-2, putative, expressed
	sbi-MIR5265	Sobic.002G426400	PF00004,PF02190,PF05362	PTHR10046,PTHR10046:SF23	KOG2004		K08675	GO:0005524,GO:0006508,GO:0004176,GO:0004252,GO:0017111,GO:0000166	AT5G26860.1	LON1,LON_ARA_ARA	lon protease 1	LOC_Os07g48960.1	OsLonP3 - Putative Lon protease homologue, expressed
	sbi-MIR5265	Sobic.003G032900							AT3G11760.1			LOC_Os01g09770.1	expressed protein
	sbi-MIR5265	Sobic.004G085000	PF11894		KOG1835		K14310	GO:0005643	AT5G51200.1		Protein of unknown function (DUF3414)	LOC_Os02g10790.1	expressed protein
	sbi-MIR5265	Sobic.008G047500	PF01936						AT5G09840.1		Putative endonuclease or glycosyl hydrolase	LOC_Os12g06560.1	expressed protein
	sbi-MIR5265	Sobic.010G059700	PF01762	PTHR11214,PTHR11214:SF6	KOG2288			GO:0006486,GO:0016020,GO:0008378	AT4G32120.1		Galactosyltransferase family protein	LOC_Os06g08005.1	galactosyltransferase family protein, putative, expressed
	sbi-MIR5265	Sobic.010G279700	PF04258,PF02225	PTHR12174,PTHR12174:SF30	KOG2442			GO:0004190,GO:0016021	AT1G63690.1	ATSPPL2,SPPL2	SIGNAL PEPTIDE PEPTIDASE-LIKE 2	LOC_Os06g51430.1	signal peptide peptidase-like 2B, putative, expressed
miR528	sbi-miR528	Sobic.001G378800	PF10415,PF00206	PTHR11444:SF1,PTHR11444	KOG1317	4.2.1.2	K01679	GO:0016829,GO:0006099,GO:0003824,GO:0004333,GO:0045239,GO:0006106	AT5G50950.2	FUM2	FUMARASE 2	LOC_Os03g21950.1	fumarate hydratase, mitochondrial precursor, putative, expressed
	sbi-miR528	Sobic.009G133900	PF01156	PTHR12304	KOG2938				AT5G18860.1		inosine-uridine preferring nucleoside hydrolase family protein	LOC_Os05g33644.1	inosine-uridine preferring nucleoside hydrolase family protein, putative, expressed
miR530	sbi-MIR530b	Sobic.001G424400	PF00481	PTHR13832,PTHR13832:SF115	KOG0698	3.1.3.16	K14497	GO:0003824,GO:0004722,GO:0006470	AT1G07430.1	HAI2	highly ABA-induced PP2C gene 2	LOC_Os03g16170.1	protein phosphatase 2C, putative, expressed
	sbi-MIR530b	Sobic.005G008850										LOC_Os12g01940.1	expressed protein
	sbi-MIR530b	Sobic.005G105550
	sbi-MIR530b	Sobic.007G098200
miR5564	sbi-miR5564b	Sobic.009G179700	PF05033,PF00856,PF02182	PTHR22884,PTHR22884:SF20	KOG1082			GO:0005515,GO:0005634,GO:0008270,GO:0042393,GO:0034968,GO:0018024	AT1G73100.1	SDG19,SUVH3	SU(VAR)3-9 homolog 3	LOC_Os05g41172.2	histone-lysine N-methyltransferase, H3 lysine-9 specific SUVH1, putative, expressed
miR7484	sbi-MIR7484lb	Sobic.006G158200	PF00069,PF00139	PTHR24420:SF435,PTHR24420	KOG1187			GO:0004672,GO:0006468,GO:0005524,GO:0030246,GO:0004674,GO:0004713	AT2G37710.1	RLK	receptor lectin kinase	LOC_Os04g44900.1	lectin-like receptor kinase, putative, expressed
miR7764	sbi-MIR7764	Sobic.001G378400	PF00097	PTHR22764				GO:0005515,GO:0008270,GO:0046872	AT1G72310.1	ATL3	RING/U-box superfamily protein	LOC_Os06g09310.1	zinc finger, C3HC4 type domain containing protein, expressed
	sbi-MIR7764	Sobic.006G044466
miR8133	sbi-MIR8133b	Sobic.008G053000	PF07714,PF00560	PTHR24420,PTHR24420:SF474	KOG1187			GO:0004672,GO:0005515,GO:0006468,GO:0004713,GO:0005524	AT3G47570.1		Leucine-rich repeat protein kinase family protein	LOC_Os11g46970.1	receptor-like protein kinase 5 precursor, putative, expressed
miR835	sbi-MIR835	Sobic.001G261545	PF03441,PF00875	PTHR10211	KOG0133	4.1.99.3	K01669	GO:0006281,GO:0003904,GO:0003913	AT1G12370.2	PHR1,UVR2	photolyase 1	LOC_Os10g08580.1	FAD binding domain of DNA photolyase domain containing protein, expressed
miR8639	sbi-MIR8639e	Sobic.001G141600		PTHR10044,PTHR10044:SF81	KOG1100			GO:0005515,GO:0008270	AT3G12920.1		SBP (S-ribonuclease binding protein) family protein	LOC_Os03g46570.1	protein binding protein, putative, expressed
	sbi-MIR8639e	Sobic.001G191700		PTHR23185	KOG4822				AT3G05680.1	EMB2016	embryo defective 2016	LOC_Os03g35340.1	expressed protein
	sbi-MIR8639e	Sobic.001G257800	PF00063,PF01843	PTHR13140	KOG0160			GO:0003774,GO:0005524,GO:0016459,GO:0005515	AT4G33200.1	ATXI-I,XI-15,XI-I	myosin, putative	LOC_Os06g29350.1	myosin, putative, expressed
	sbi-MIR8639e	Sobic.001G374400	PF00403	PTHR22814,PTHR22814:SF16	KOG1603			GO:0030001,GO:0046872	AT5G03380.1		Heavy metal transport/detoxification superfamily protein	LOC_Os03g22490.1	heavy metal-associated domain containing protein, expressed
	sbi-MIR8639e	Sobic.001G420200	PF00076,PF12220	PTHR13952:SF3,PTHR13952	KOG0113		K11093	GO:0003676,GO:0000166	AT3G50670.1	U1-70K,U1SNRNP	U1 small nuclear ribonucleoprotein-70K	LOC_Os09g33870.1	RNA recognition motif containing protein, putative, expressed
	sbi-MIR8639e	Sobic.001G519800	PF00044,PF02672,PF02800	PTHR10836	KOG0657	1.2.1.13	K05298	GO:0055114,GO:0016620,GO:0006006,GO:0050661,GO:0051287	AT1G42970.1	GAPB	glyceraldehyde-3-phosphate dehydrogenase B subunit	LOC_Os03g03720.1	glyceraldehyde-3-phosphate dehydrogenase, putative, expressed
	sbi-MIR8639e	Sobic.001G524200	PF07714	PTHR24420,PTHR24420:SF688	KOG1187			GO:0004672,GO:0006468,GO:0004674,GO:0004713,GO:0005524	AT1G01540.2		Protein kinase superfamily protein	LOC_Os03g03410.1	serine/threonine-protein kinase, putative, expressed
	sbi-MIR8639e	Sobic.003G098600										LOC_Os01g02139.1	expressed protein
	sbi-MIR8639e	Sobic.003G125200
	sbi-MIR8639e	Sobic.003G294300	PF01479	PTHR10436:SF44,PTHR10436	KOG4837			GO:0003723	AT1G53120.1		RNA-binding S4 domain-containing protein	LOC_Os01g54390.1	S4 domain containing protein, putative, expressed
	sbi-MIR8639e	Sobic.003G298100							AT1G28520.2	ATVOZ1,VOZ1	vascular plant one zinc finger protein	LOC_Os01g54930.1	one zinc finger protein, putative, expressed
	sbi-MIR8639e	Sobic.003G329700	PF05678						AT3G56710.1	SIB1	sigma factor binding protein 1	LOC_Os05g32460.1	VQ domain containing protein, putative, expressed
	sbi-MIR8639e	Sobic.005G095600	PF00931	PTHR23155:SF195,PTHR23155			K13457	GO:0043531,GO:0006952	AT3G07040.1	RPM1,RPS3	NB-ARC domain-containing disease resistance protein	LOC_Os11g11770.1	disease resistance protein RPM1, putative, expressed
	sbi-MIR8639e	Sobic.005G096000	PF00931	PTHR23155,PTHR23155:SF212	KOG4658		K13457	GO:0043531,GO:0006952	AT3G07040.1	RPM1,RPS3	NB-ARC domain-containing disease resistance protein	LOC_Os08g14850.1	resistance protein, putative, expressed
	sbi-MIR8639e	Sobic.006G183200	PF01852,PF00046	PTHR24325:SF193,PTHR24325			K09338	GO:0008289,GO:0006355,GO:0005634,GO:0043565,GO:0000976,GO:0003700	AT3G61150.1	HD-GL2-1,HDG1	homeodomain GLABROUS 1	LOC_Os04g48070.2	homeobox and START domains containing protein, putative, expressed
	sbi-MIR8639e	Sobic.007G075900	PF01466	PTHR11165,PTHR11165:SF5	KOG1724			GO:0006511	AT3G61415.1	ASK21,SK21	SKP1-like 21	LOC_Os03g01660.1	SKP1, putative, expressed
	sbi-MIR8639e	Sobic.007G104000	PF00931	PTHR11017,PTHR11017:SF128				GO:0043531	AT5G05400.1		LRR and NB-ARC domains-containing disease resistance protein	LOC_Os04g08390.1	Leucine Rich Repeat family protein, expressed
	sbi-MIR8639e	Sobic.007G149700	PF07714,PF00560,PF08263	PTHR24420	KOG1187			GO:0004672,GO:0005515,GO:0006468,GO:0004674,GO:0004713,GO:0005524	AT4G27300.1		S-locus lectin protein kinase family protein	LOC_Os11g45540.1	TKL_IRAK_DUF26-lh.11 - DUF26 kinases have homology to DUF26 containing loci, expressed
	sbi-MIR8639e	Sobic.007G202000	PF04782,PF04783	PTHR21450					AT2G19090.1		Protein of unknown function (DUF630 and DUF632)	LOC_Os08g40830.1	pumilio domain-containing protein PPD1, putative, expressed
	sbi-MIR8639e	Sobic.008G010000							AT2G30280.1	DMS4,RDM4	RNA-directed DNA methylation 4	LOC_Os11g01880.1	expressed protein
	sbi-MIR8639e	Sobic.008G087300	PF00106	PTHR24316	KOG1200	1.1.1.100	K00059	GO:0008152,GO:0016491,GO:0006633,GO:0055114,GO:0004316,GO:0051287	AT1G24360.1		NAD(P)-binding Rossmann-fold superfamily protein	LOC_Os12g13930.1	3-oxoacyl-reductase, chloroplast precursor, putative, expressed
	sbi-MIR8639e	Sobic.008G090900	PF11891						AT5G24690.1		Protein of unknown function (DUF3411)	LOC_Os12g18630.1	expressed protein
	sbi-MIR8639e	Sobic.008G124800	PF11817,PF12584	PTHR13251	KOG1931				AT5G54440.1	AtTRS130,CLUB	CLUB	LOC_Os12g36760.1	expressed protein
	sbi-MIR8639e	Sobic.009G078200							AT5G58210.1		hydroxyproline-rich glycoprotein family protein	LOC_Os02g42550.1	expressed protein
	sbi-MIR8639e	Sobic.010G096500	PF03005	PTHR13533,PTHR13533:SF3					AT1G70230.1	TBL27	TRICHOME BIREFRINGENCE-LIKE 27	LOC_Os06g12850.1	expressed protein
	sbi-MIR8639e	Sobic.010G096900	PF03005	PTHR13533,PTHR13533:SF3					AT1G70230.1	TBL27	TRICHOME BIREFRINGENCE-LIKE 27	LOC_Os07g15230.1	expressed protein
	sbi-MIR8639e	Sobic.010G111800	PF02365					GO:0006355,GO:0003677	AT1G25580.1	ANAC008,SOG1	NAC (No Apical Meristem) domain transcriptional regulator superfamily protein	LOC_Os02g38130.1	no apical meristem protein, putative, expressed
	sbi-MIR8639e	Sobic.010G207100	PF08241	PTHR10108,PTHR10108:SF157				GO:0008168,GO:0008152	AT2G41040.1		S-adenosyl-L-methionine-dependent methyltransferases superfamily protein	LOC_Os06g43800.1	methyltransferase domain containing protein, putative, expressed
miR8656	sbi-MIR8656	Sobic.010G035400	PF09353						AT5G27560.1		Domain of unknown function (DUF1995)	LOC_Os06g05390.1	expressed protein
miR903	sbi-MIR903	Sobic.003G209400							AT5G11780.1			LOC_Os01g41640.1	expressed protein
	sbi-MIR903	Sobic.008G121900	PF04578						AT5G45480.1		Protein of unknown function (DUF594)	LOC_Os04g06590.1	expressed protein
miR919	sbi-MIR919	Sobic.001G222400		PTHR23083,PTHR23083:SF174	KOG4162			GO:0005515	AT4G28600.1	NPGR2	no pollen germination related 2	LOC_Os10g33290.2	tetratricopeptide repeat domain containing protein, expressed
	sbi-MIR919	Sobic.002G130800	PF02705					GO:0015079,GO:0016020,GO:0071805	AT2G35060.1	KUP11	K+ uptake permease 11	LOC_Os09g38960.2	potassium transporter, putative, expressed
miR9668	sbi-MIR9668c	Sobic.001G417200	PF00430			3.6.3.14	K02109	GO:0015078,GO:0045263,GO:0015986	AT4G32260.1		ATPase, F0 complex, subunit B/B\', bacterial/chloroplast	LOC_Os03g17070.1	ATP synthase B chain, chloroplast precursor, putative, expressed
miR9746	sbi-MIR9746d	Sobic.003G038700	PF03083	PTHR10791	KOG1623			GO:0016021	AT4G10850.1		Nodulin MtN3 family protein	LOC_Os02g19820.1	nodulin MtN3 family protein, putative, expressed
miR9774	sbi-MIR9774	Sobic.003G260400	PF04679,PF07522,PF01068,PF04675	PTHR10459	KOG0967			GO:0003910,GO:0006281,GO:0005524,GO:0006310,GO:0003677,GO:0016787,GO:0006260,GO:0003909,GO:0051103	AT1G66730.1	AtLIG6,LIG6	DNA LIGASE 6	LOC_Os01g49180.1	ATP dependent DNA ligase family protein, putative, expressed
	sbi-MIR9774	Sobic.005G143400	PF00808	PTHR10252,PTHR10252:SF5	KOG1659			GO:0005622,GO:0043565,GO:0046982	AT3G12480.1	NF-YC11	nuclear factor Y, subunit C11	LOC_Os11g34200.1	histone-like transcription factor and archaeal histone, putative, expressed
	sbi-MIR9774	Sobic.010G160700	PF00311			4.1.1.31	K01595	GO:0015977,GO:0008964,GO:0006099	AT2G42600.1	ATPPC2,PPC2	phosphoenolpyruvate carboxylase 2	LOC_Os02g14770.3	phosphoenolpyruvate carboxylase, putative, expressed
