# Supplementary material for: Global mRNA and microRNA expression dynamics in response to anthracnose infection in sorghum
Source: BMC Genomics. 2020 Nov 3;21:760. doi: 10.1186/s12864-020-07138-0 (PMC7641857; doi:10.1186/s12864-020-07138-0)
Supplement: Supplementary file 10 — Table S10. List of differentially expressed miRNA target genes and their corresponding miRNAs in sorghum. (XLSX 15.2 kb) [file 12864_2020_7138_MOESM10_ESM.xlsx]

## Sheet: Sheet1
Table S10. List of differentially expressed miRNA target genes and their corresponding miRNAs in sorghum.
miRNA family	miRNA name	S.bicolor Locus Name (Gene ID)	Log fold change (LogFC)							Description (A.thaliana)
			SC2400	SC4824	TM2400	TM4824	SCTM00	SCTM24	SCTM48
miR1054	sbi-MIR1054	Sobic.004G341800			1.27294	1.12698	1.51605		-1.5833	PPPDE putative thiol peptidase family protein
	sbi-MIR1054	Sobic.004G351300			-1.01314					RING/U-box superfamily protein
sbi-MIR1440	sbi-MIR1440a	Sobic.009G118700	-1.9541		-2.13718		-1.2011			cytokinin oxidase/dehydrogenase 1
	sbi-MIR1440b	Sobic.002G251900				1.71786			-1.62313	DNAJ heat shock N-terminal domain-containing protein
	sbi-MIR1440b	Sobic.003G089600							2.37326	cytochrome P450, family 71, subfamily A, polypeptide 25
	sbi-MIR1440b	Sobic.008G105100					-4.59013		-4.15372	Protein of unknown function (DUF594)
miR156	sbi-miR156e	Sobic.001G006000	-1.13712						1.50955	pentatricopeptide (PPR) repeat-containing protein
	sbi-MIR156f	Sobic.003G095500				2.81261			-1.62353	Glycosyltransferase family 61 protein
	sbi-MIR156f	Sobic.008G083600	-1.28855						1.70876
sbi-miR160	sbi-miR160a	Sobic.004G102900	1.74214		1.15861					NHL domain-containing protein
	sbi-miR160b	Sobic.001G145700	2.6843		4.46163	2.55603			-3.28553	osmotin 34
	sbi-miR160b	Sobic.005G116700	3.39096		2.78094					Leucine-rich repeat protein kinase family protein
sbi-miR166	sbi-miR166g	Sobic.001G173300	1.70299	-1.58028	1.13214	-1.58028		1.26754		reversibly glycosylated polypeptide 2
	sbi-miR166g	Sobic.003G337400			-1.34543	3.18953	-1.35865		-2.51103	cinnamate-4-hydroxylase
sbi-miR169	sbi-MIR169u	Sobic.001G104700	-2.45552		-1.18018				1.15244	Thioredoxin superfamily protein
	sbi-MIR169u	Sobic.001G529700	-2.47377				2.21083			Subtilase family protein
	sbi-MIR169v	Sobic.001G046900	-1.5648	1.20256	-1.03507				2.42448	photosystem I subunit D-2
	sbi-MIR169v	Sobic.001G132600	-3.37757	1.94283	-2.08165					Phosphoglycerate mutase-like family protein
	sbi-MIR169v	Sobic.001G228300							3.18002	plastid transcriptionally active 3
	sbi-MIR169v	Sobic.001G234800	1.3813		2.25724					phosphate transporter 1;4
	sbi-MIR169v	Sobic.001G535600	-3.05842				1.99178			Seed storage 2S albumin superfamily protein
	sbi-MIR169v	Sobic.002G062000	-2.29711	1.48395	-1.68412				3.14944	Hydroxyproline-rich glycoprotein family protein
	sbi-MIR169v	Sobic.002G095300					1.40322	1.50681		P-loop containing nucleoside triphosphate hydrolases superfamily protein
	sbi-MIR169v	Sobic.003G355500		-1.36131		1.02573			-1.92534	NAD(P)-linked oxidoreductase superfamily protein
	sbi-MIR169v	Sobic.006G128500	-5.05592	3.70983	-3.49231	1.21192	1.30039		2.23469	PEBP (phosphatidylethanolamine-binding protein) family protein
	sbi-MIR169v	Sobic.010G186300				1.0032			-1.83825	Protein kinase superfamily protein
miR171	sbi-MIR171b	Sobic.001G147200				1.06117			-1.2421	DWNN domain, a CCHC-type zinc finger
	sbi-MIR171b	Sobic.003G065100					-5.27128	-6.13862	-5.21069	SAUR-like auxin-responsive protein family
miR2610	sbi-MIR2610b	Sobic.001G177000	-3.18752	1.58343	-1.18954				1.29209	photosystem II light harvesting complex gene 2.3
	sbi-MIR2610b	Sobic.004G189600						3.18168	3.72835	4-phospho-panto-thenoylcysteine synthetase
	sbi-MIR2610b	Sobic.004G275400				1.59195			-3.09709	RING/U-box superfamily protein
sbi-miR394	sbi-miR394a	Sobic.002G337500				2.20193			-3.59305	UDP-glucosyl transferase 88A1
	sbi-miR394a	Sobic.004G025000	2.2986	-1.17868	1.58903	-1.17868		1.04559		calcium-dependent protein kinase 16
	sbi-miR394a	Sobic.005G092000	1.52391						-1.29614	NB-ARC domain-containing disease resistance protein
	sbi-miR394a	Sobic.007G183800	1.54751		1.69527	1.91286			-2.68321	Ankyrin repeat family protein
miR398	sbi-MIR398c	Sobic.002G387800	1.19583							bonsai
miR5060	sbi-MIR5060	Sobic.001G012400	-10.114		-6.79502	3.81963			-3.05466	UDP-glucosyl transferase 85A3
miR5082	sbi-MIR5082	Sobic.001G482600		-2.33088		-2.33088			-2.00959	jasmonate-zim-domain protein 1
	sbi-MIR5082	Sobic.002G404100				2.83732			-5.39196	annexin 3
miR5265	sbi-MIR5265	Sobic.001G040600	1.28902						1.19238	DNA GYRASE A
	sbi-MIR5265	Sobic.001G243800	-1.83549				5.06481	4.00066	3.58155	TGA1A-related gene 3
	sbi-MIR5265	Sobic.002G426400	1.70151		1.20679					lon protease 1
	sbi-MIR5265	Sobic.003G032900	1.38163	-1.13722		1.32269		1.36772	-1.09219
	sbi-MIR5265	Sobic.008G047500	1.78365		1.25912					Putative endonuclease or glycosyl hydrolase
sbi-miR528	sbi-miR528	Sobic.009G133900					-4.41337	-4.00991	-2.15556	inosine-uridine preferring nucleoside hydrolase family protein
miR530	sbi-MIR530b	Sobic.001G424400			-1.92507	1.7228		1.28792		highly ABA-induced PP2C gene 2
miR7484	sbi-MIR7484lb	Sobic.006G158200				1.68599			-2.43124	receptor lectin kinase
miR8133	sbi-MIR8133b	Sobic.008G053000					-6.77346	-4.62671	-4.49295	Leucine-rich repeat protein kinase family protein
miR8639	sbi-MIR8639e	Sobic.001G141600	-2.17541		-1.35092					SBP (S-ribonuclease binding protein) family protein
	sbi-MIR8639e	Sobic.001G374400	-1.20189							Heavy metal transport/detoxification superfamily protein
	sbi-MIR8639e	Sobic.001G519800	-2.21365				1.23836		2.45911	glyceraldehyde-3-phosphate dehydrogenase B subunit
	sbi-MIR8639e	Sobic.001G524200	-1.3224							Protein kinase superfamily protein
	sbi-MIR8639e	Sobic.003G098600	-1.64611		-1.51721
	sbi-MIR8639e	Sobic.003G329700		1.46704			-1.1505			sigma factor binding protein 1
	sbi-MIR8639e	Sobic.005G095600			2.57081		7.09827	5.50041	5.51702	NB-ARC domain-containing disease resistance protein
	sbi-MIR8639e	Sobic.006G183200			-2.48475					homeodomain GLABROUS 1
	sbi-MIR8639e	Sobic.007G149700							2.39989	S-locus lectin protein kinase family protein
	sbi-MIR8639e	Sobic.008G010000					-5.56964	-5.88259	-5.01291	RNA-directed DNA methylation 4
	sbi-MIR8639e	Sobic.009G078200			1.56763			-1.9867	-2.34784	hydroxyproline-rich glycoprotein family protein
	sbi-MIR8639e	Sobic.010G207100	-2.02864		-1.49432				1.75886	S-adenosyl-L-methionine-dependent methyltransferases superfamily protein
miR8656	sbi-MIR8656	Sobic.010G035400							2.33385	Domain of unknown function (DUF1995)
miR9668	sbi-MIR9668c	Sobic.001G417200	-2.833							ATPase, F0 complex, subunit B/B\', bacterial/chloroplast
